# Supplementary material for: Transcriptomic, Proteomic, and Bioelectrochemical Characterization of an Exoelectrogen Geobacter soli Grown With Different Electron Acceptors
Source: Front Microbiol. 2018 Jun 15;9:1075. doi: 10.3389/fmicb.2018.01075 (PMC6013743; doi:10.3389/fmicb.2018.01075)
Supplement: Supplementary file 1 [file Table_1.xlsx]

## Sheet: FH vs FC
	Table S1 The significantly changed proteins in the comparative proteomics
Accession	Name	Samesets	Diff_state	FH vs FC	Pval
gi|746622359	Cytochrome	gi|745697701	up	19.7122	0.041814
gi|746622556	nitrogen regulatory protein P-II 1 [Geobacter soli]	gi|745697774	up	19.1723	0.00180359
gi|746619910	superoxide dismutase [Geobacter soli]	gi|745696372	up	8.56957	1.85e-06
gi|746620622	hypothetical protein [Geobacter soli]	gi|745696745	up	7.42354	0.0173988
gi|746618574	hypothetical protein [Geobacter soli]	gi|745695673	up	5.55081	0.0490544
gi|746619789	pyridine nucleotide-disulfide oxidoreductase [Geobacter soli]	gi|745696306	up	4.91639	7.57e-05
gi|746618752	dihydroorotate dehydrogenase [Geobacter soli]	gi|745695768	up	4.82023	0.0170311
gi|746622060	RND transporter [Geobacter soli]	gi|745697537	up	4.66122	0.000296123
gi|746619785	glutamate synthase [Geobacter soli]	gi|745696304	up	4.4065	0.000804826
gi|746620857	porin [Geobacter soli]	gi|745696873	up	4.36868	0.0132031
gi|779734695	nitrogen regulatory protein P-II 1 [Geobacter sulfurreducens]	gi|745695691;gi|499244940;gi|39996935;gi|39983823;gi|300580489;gi|300563537;gi|259708786;gi|259686898	up	4.17345	0.0185245
gi|746621321	thioredoxin peroxidase [Geobacter soli]	gi|745697113	up	4.12783	0.00149761
gi|746619653	RND transporter [Geobacter soli]	gi|745696234	up	4.05441	0.00148323
gi|746618609	glutamine synthetase [Geobacter soli]	gi|745695692	up	3.97454	0.00151845
gi|746622057	OsmC-like protein [Geobacter soli]	gi|745697534	up	3.85634	0.00340262
gi|746619060	6,7-dimethyl-8-ribityllumazine synthase [Geobacter soli]	gi|745695919	up	3.84402	0.0301679
gi|746621485	argininosuccinate lyase [Geobacter soli]	gi|745697195	up	3.79661	0.000638968
gi|783143958	hypothetical protein [Geobacter sulfurreducens]	gi|779734543;gi|746619793;gi|745696308;gi|499244351;gi|39996337;gi|39983217;gi|298505346	up	3.71875	0.049729
gi|746621988	nitroreductase [Geobacter soli]	gi|745697465	up	3.63636	0.00188033
gi|746620455	RND transporter [Geobacter soli], GSU 0814	gi|745696658	up	3.51179	0.000353245
gi|746621481	diaminopimelate decarboxylase [Geobacter soli]	gi|745697193	up	3.46767	0.000187068
gi|501447174	MULTISPECIES: purine or other phosphorylase family 1 [Geobacter]	gi|189421893	up	3.45126	0.005221
gi|746617022	diaminopimelate epimerase [Geobacter soli]	gi|745694808	up	3.4155	0.00493116
gi|746618672	membrane protein [Geobacter soli]	gi|745695722	up	3.37443	0.0234318
gi|746621555	ATP synthase subunit beta [Geobacter soli]	gi|745697232	up	3.3272	0.0178517
gi|746617760	dihydrolipoamide dehydrogenase [Geobacter soli]	gi|745695255	up	3.29905	6.23e-05
gi|746620755	N-acetyl-gamma-glutamyl-phosphate reductase [Geobacter soli]	gi|745696819	up	3.28204	0.000664467
gi|746619746	dihydroorotase [Geobacter soli]	gi|745696283	up	3.2625	0.000146717
gi|746619933	metallophosphoesterase [Geobacter soli]	gi|745696384	up	3.18749	0.0185575
gi|746621788	carbon-nitrogen hydrolase [Geobacter soli]	gi|745697351	up	3.18689	0.00262844
gi|746617396	glycerol kinase [Geobacter soli]	gi|745695003	up	3.17846	0.0352943
gi|746621123	FAD-dependent thymidylate synthase [Geobacter soli]	gi|745697006	up	3.15463	0.0311085
gi|746617959	enolase [Geobacter soli]	gi|745695358	up	3.12671	0.000124417
gi|746619739	carbamoyl phosphate synthase large subunit [Geobacter soli]	gi|745696279	up	3.12192	4.25e-08
gi|746619298	ATP phosphoribosyltransferase [Geobacter soli]	gi|745696047	up	3.06933	1.14e-05
gi|746621392	lactamase [Geobacter soli]	gi|745697149	up	3.0212	0.000143976
gi|746620142	enoyl-ACP reductase [Geobacter soli]	gi|745696492	up	3.01441	0.00103232
gi|499245803	molybdenum cofactor biosynthesis protein [Geobacter sulfurreducens]	gi|39997799;gi|39984691;gi|746617454;gi|745695035	up	2.98928	0.0190861
gi|746622107	peptidase M17 [Geobacter soli]	gi|745697585	up	2.94109	9.75e-05
gi|746619507	anti-anti-sigma factor [Geobacter soli]	gi|745696157	up	2.93669	0.00785575
gi|746622049	cysteine synthase [Geobacter soli]	gi|745697526	up	2.87781	0.00395558
gi|779731756	acetolactate synthase [Geobacter sulfurreducens]	gi|499245015;gi|39997008;gi|39983896;gi|298506025;gi|746618483;gi|745695624	up	2.844	0.0352639
gi|746621703	peroxiredoxin [Geobacter soli]	gi|745697307	up	2.83871	0.033518
gi|746622143	2-Cys peroxiredoxin [Geobacter soli]	gi|745697605	up	2.78476	0.000181741
gi|746618595	hypothetical protein [Geobacter soli]	gi|745695684	up	2.74684	0.0289479
gi|746618264	pilus assembly protein PilM [Geobacter soli]	gi|745695513	up	2.74285	0.000151159
gi|746617984	ABC transporter ATP-binding protein [Geobacter soli]	gi|745695371	up	2.74183	0.0347128
gi|746621587	nucleoid-associated protein [Geobacter soli]	gi|745697248	up	2.7313	0.0345872
gi|746621104	1-(5-phosphoribosyl)-5-((5-phosphoribosylamino)methylideneamino)imidazole-4-carboxamide isomerase [Geobacter soli]	gi|745696996	up	2.72356	0.000187427
gi|746617233	hydroxylamine reductase [Geobacter soli]	gi|745694919	up	2.71091	0.0101244
gi|746621742	DNA polymerase III subunit beta [Geobacter soli]	gi|745697326	up	2.70931	0.000163886
gi|779735115	ACP S-malonyltransferase [Geobacter sulfurreducens]	gi|746619184;gi|745695994;gi|499244707;gi|39996702;gi|39983583;gi|298505713	up	2.68197	0.000646784
gi|783142700	flagellin [Geobacter sulfurreducens]	gi|779732882;gi|746621010;gi|745696949	up	2.67195	0.0160264
gi|746621551	aminotransferase [Geobacter soli]	gi|745697229	up	2.66551	7.18e-05
gi|746620765	3-isopropylmalate dehydrogenase [Geobacter soli]	gi|745696824	up	2.66087	1.13e-05
gi|917755410	flagellar motor switch protein FliN [Geobacter soli]	gi|78195546;gi|779733743;gi|499243550;gi|490649558;gi|39995530;gi|39982293;gi|373557903;gi|298504530	up	2.64576	0.035549
gi|746619980	sugar kinase [Geobacter soli]	gi|745696408	up	2.64251	0.0141135
gi|746621111	histidinol dehydrogenase [Geobacter soli]	gi|745697000	up	2.63615	5.79e-05
gi|746618546	S-adenosyl-L-homocysteine hydrolase [Geobacter soli]	gi|745695658	up	2.60946	0.000675269
gi|746622072	3-oxoacyl-ACP synthase [Geobacter soli]	gi|745697549	up	2.53978	0.0172581
gi|746618430	nicotinate-nucleotide pyrophosphorylase [Geobacter soli]	gi|745695598	up	2.49544	0.00154217
gi|746622285	aspartate ammonia-lyase [Geobacter soli]	gi|745697675	up	2.49315	0.0469117
gi|746622114	glutamate-1-semialdehyde aminotransferase [Geobacter soli]	gi|745697590	up	2.48134	0.00017086
gi|746618095	hypothetical protein [Geobacter soli]	gi|745695428	up	2.4713	0.00459627
gi|746622597	transketolase [Geobacter soli]	gi|745697790	up	2.46833	0.0200142
gi|746617093	thiazole synthase [Geobacter soli]	gi|745694845;gi|779733941;gi|71153621;gi|499243711;gi|39995695;gi|39982459;gi|298504706	up	2.46151	0.00121491
gi|746620784	cytochrome C [Geobacter soli]	gi|745696835	up	2.45961	0.00763992
gi|746620389	aconitate hydratase [Geobacter soli]	gi|745696624	up	2.45958	0.00918846
gi|746621084	Nif3-like dinuclear metal center hexameric protein [Geobacter soli]	gi|745696985	up	2.43434	0.00237729
gi|746622349	peptidoglycan-binding protein LysM [Geobacter soli]	gi|745697699	up	2.40982	0.00175527
gi|746622680	glutamine ABC transporter ATP-binding protein [Geobacter soli]	gi|745697825	up	2.40722	0.00195348
gi|746621726	acyl-CoA thioesterase [Geobacter soli]	gi|745697317	up	2.40322	0.0284813
gi|746619994	peptidase M24 [Geobacter soli]	gi|745696415	up	2.39514	0.0129912
gi|746620875	nitrate ABC transporter ATP-binding protein [Geobacter soli]	gi|745696882	up	2.3857	0.000275345
gi|746618285	integrase [Geobacter soli]	gi|745695524	up	2.36673	0.0129788
gi|746620462	membrane protein [Geobacter soli]	gi|745696662	up	2.35667	0.0487029
gi|746621479	4-hydroxy-tetrahydrodipicolinate synthase [Geobacter soli]	gi|745697192	up	2.35471	1.3e-05
gi|746617033	cysteine synthase [Geobacter soli]	gi|745694812	up	2.35291	2.03e-05
gi|746617994	UDP-N-acetyl-D-glucosamine dehydrogenase [Geobacter soli]	gi|745695377	up	2.3529	0.00486063
gi|746620222	cystathionine gamma-synthase [Geobacter soli]	gi|745696537	up	2.35274	0.00891333
gi|746618102	hydrolase [Geobacter soli]	gi|745695431	up	2.34047	1.57e-05
gi|746621713	uroporphyrinogen decarboxylase [Geobacter soli]	gi|745697311	up	2.3254	0.000676076
gi|746619982	S-methyl-5'-thioadenosine phosphorylase [Geobacter soli]	gi|745696409	up	2.32302	0.0379932
gi|746617131	phosphoribosylamine--glycine ligase [Geobacter soli]	gi|745694864	up	2.32057	2.66e-05
gi|746620763	aspartate-semialdehyde dehydrogenase [Geobacter soli]	gi|745696823	up	2.31595	0.010685
gi|746621561	ATP synthase F0F1 subunit delta [Geobacter soli]	gi|745697235	up	2.31075	0.0165647
gi|746619056	homoserine dehydrogenase [Geobacter soli]	gi|745695917	up	2.29476	0.000511599
gi|81703270	RecName: Full=Glycine--tRNA ligase alpha subunit; AltName: Full=Glycyl-tRNA synthetase alpha subunit; Short=GlyRS	gi|779733931;gi|746617082;gi|745694836;gi|499243701;gi|39995685;gi|39982448;gi|298504696	up	2.2938	0.0169357
gi|746618472	1-deoxy-D-xylulose-5-phosphate reductoisomerase [Geobacter soli]	gi|745695619	up	2.28288	0.00928528
gi|746620305	peroxiredoxin [Geobacter soli]	gi|745696580	up	2.27047	0.0405233
gi|746622117	NADH-quinone oxidoreductase subunit B [Geobacter soli]	gi|745697592	up	2.26218	0.0026901
gi|746618599	polysaccharide biosynthesis protein [Geobacter soli]	gi|745695686	up	2.25225	1.24e-05
gi|779733470	delta-aminolevulinic acid dehydratase [Geobacter sulfurreducens]	gi|746621521;gi|745697213;gi|499243271;gi|39995246;gi|39982008;gi|298504251	up	2.25145	0.00579839
gi|746617130	bifunctional phosphoribosylaminoimidazolecarboxamide formyltransferase/inosine monophosphate cyclohydrolase [Geobacter soli]	gi|745694863	up	2.23641	4.29e-05
gi|746619849	3-phosphoglycerate dehydrogenase [Geobacter soli]	gi|745696340	up	2.22145	0.00740416
gi|746621834	ABC transporter ATP-binding protein [Geobacter soli]	gi|745697377	up	2.21954	0.025974
gi|779735415	3-deoxy-D-manno-octulosonate 8-phosphate phosphatase [Geobacter sulfurreducens]	gi|499244997;gi|400756565;gi|399107876;gi|307634949	up	2.21688	0.0382828
gi|746618746	phosphoribosylaminoimidazole synthetase [Geobacter soli]	gi|745695765	up	2.21322	0.00564497
gi|746620494	glutamate dehydrogenase [Geobacter soli]	gi|745696678	up	2.21279	0.00100808
gi|746618788	indolepyruvate ferredoxin oxidoreductase [Geobacter soli]	gi|745695787	up	2.19633	0.0114199
gi|746619179	3-oxoacyl-ACP synthase [Geobacter soli]	gi|745695991	up	2.17391	0.00789761
gi|746618584	hypothetical protein [Geobacter soli]	gi|745695678	up	2.16128	0.0336371
gi|746620320	ligand-gated channel [Geobacter soli]	gi|745696589	up	2.15571	0.0129858
gi|746620937	precorrin-6Y-methylase [Geobacter soli]	gi|745696914	up	2.1387	0.00181702
gi|746621498	acetylglutamate kinase [Geobacter soli]	gi|745697201	up	2.13667	0.000791889
gi|746617787	O-acetylhomoserine aminocarboxypropyltransferase [Geobacter soli]	gi|745695272	up	2.11549	0.00226406
gi|746619684	glucose-6-phosphate isomerase [Geobacter soli]	gi|745696251	up	2.10915	0.00788187
gi|746618244	ornithine acetyltransferase [Geobacter soli]	gi|745695502	up	2.09727	0.0109305
gi|746618271	pilus assembly protein PilQ [Geobacter soli]	gi|745695517	up	2.09513	0.0476993
gi|746619031	3-methyl-2-oxobutanoate hydroxymethyltransferase [Geobacter soli]	gi|745695904	up	2.08547	0.0195691
gi|746620160	hypothetical protein [Geobacter soli]	gi|745696502	up	2.0794	0.000124413
gi|746618669	pyridoxine 5'-phosphate synthase [Geobacter soli]	gi|745695719	up	2.07634	0.00140586
gi|746621127	transcription termination factor Rho [Geobacter soli]	gi|745697008	up	2.07467	0.00272095
gi|746620859	hypothetical protein [Geobacter soli]	gi|745696874	up	2.07121	0.031637
gi|746620358	bifunctional 5,10-methylene-tetrahydrofolate dehydrogenase/5,10-methylene-tetrahydrofolate cyclohydrolase [Geobacter soli]	gi|745696607	up	2.07107	0.0029817
gi|746621849	glutamyl-tRNA amidotransferase [Geobacter soli]	gi|745697386	up	2.06765	0.00526042
gi|746621558	ATP synthase subunit alpha [Geobacter soli]	gi|745697234	up	2.05735	0.0368305
gi|746618171	phosphoribosylaminoimidazolesuccinocarboxamide synthase [Geobacter soli]	gi|745695465	up	2.05625	0.0101577
gi|81832055	RecName: Full=Orotidine 5'-phosphate decarboxylase; AltName: Full=OMP decarboxylase; Short=OMPDCase; Short=OMPdecase	gi|783144884;gi|779735257;gi|746619447;gi|745696127;gi|499244567;gi|39996561;gi|39983442;gi|298538210;gi|298505577	up	2.04272	0.00472019
gi|746619988	aldehyde dehydrogenase [Geobacter soli]	gi|745696412	up	2.01455	0.0240504
gi|746620531	quinone oxidoreductase [Geobacter soli]	gi|745696698	up	2.01367	0.0137652
gi|746620826	5-methyltetrahydrofolate--homocysteine methyltransferase [Geobacter soli]	gi|745696856	up	1.98718	0.00312584
gi|746618478	dihydroxy-acid dehydratase [Geobacter soli]	gi|745695622	up	1.9851	0.00106908
gi|746618181	bifunctional heptose 7-phosphate kinase/heptose 1-phosphate adenyltransferase [Geobacter soli]	gi|745695471	up	1.98503	0.0188497
gi|779734729	NAD-dependent dehydratase [Geobacter sulfurreducens]	gi|746618648;gi|745695710;gi|499244920;gi|39996914;gi|39983802;gi|298505927	up	1.97834	0.0412592
gi|746617839	anthranilate synthase [Geobacter soli]	gi|745695298	up	1.97584	0.0144132
gi|746621052	cell division protein FtsA [Geobacter soli]	gi|745696970	up	1.97496	0.000574869
gi|746619343	phenylalanine--tRNA ligase subunit alpha [Geobacter soli]	gi|745696072	up	1.96897	0.0413136
gi|746620120	glycogen synthase [Geobacter soli]	gi|745696480	up	1.96226	0.0339069
gi|746618062	chemotaxis protein CheA [Geobacter soli]	gi|745695411	up	1.95724	0.047986
gi|746618561	ribonuclease [Geobacter soli]	gi|745695665	up	1.9504	0.0225956
gi|746618175	rod shape-determining protein MreB [Geobacter soli]	gi|745695467	up	1.94737	0.0264174
gi|746616680	3-oxoacyl-ACP reductase [Geobacter soli]	gi|745694736	up	1.94347	0.00769552
gi|746619599	oxidoreductase [Geobacter soli]	gi|745696202	up	1.94288	0.0236943
gi|746616650	dehypoxanthine futalosine cyclase [Geobacter soli]	gi|745694720	up	1.93856	0.0152203
gi|746617050	diguanylate cyclase [Geobacter soli]	gi|745694818	up	1.93736	0.00519502
gi|746619143	phosphoribosylformylglycinamidine synthase [Geobacter soli]	gi|745695968	up	1.93311	4.19e-05
gi|746619232	GTPase [Geobacter soli]	gi|745696016	up	1.92454	0.0280449
gi|746619341	phenylalanine--tRNA ligase subunit beta [Geobacter soli]	gi|745696071	up	1.91279	0.000190867
gi|746618819	radical SAM protein [Geobacter soli]	gi|745695802	up	1.90792	0.0249862
gi|746618029	hypothetical protein [Geobacter soli]	gi|745695394	up	1.90764	0.00471372
gi|746617859	tryptophan synthase subunit alpha [Geobacter soli]	gi|745695308	up	1.89613	0.0412404
gi|746619597	3-hydroxyisobutyrate dehydrogenase [Geobacter soli]	gi|745696201	up	1.88678	0.00596589
gi|746618640	DNA mismatch repair protein MutS [Geobacter soli]	gi|745695703	up	1.88629	0.0215427
gi|746619186	3-oxoacyl-ACP synthase [Geobacter soli]	gi|745695995	up	1.87955	0.0041103
gi|746619869	O-acetylhomoserine aminocarboxypropyltransferase [Geobacter soli]	gi|745696350	up	1.84473	0.00209522
gi|746619058	nitrogen utilization protein B	gi|745695918	up	1.84095	0.0488854
gi|746620961	cobyrinic acid a,c-diamide synthase [Geobacter soli]	gi|745696924	up	1.83341	0.0345041
gi|746617419	hypothetical protein [Geobacter soli]	gi|745695018;gi|745695015;gi|745694702	up	1.83294	0.0239538
gi|746618301	phosphoglucomutase [Geobacter soli]	gi|745695532	up	1.83056	0.00257146
gi|917755392	B12-binding domain-containing radical SAM protein [Geobacter soli]		up	1.8279	0.00156022
gi|746621404	biotin carboxylase [Geobacter soli]	gi|745697155	up	1.82428	0.00228926
gi|746621475	LL-diaminopimelate aminotransferase [Geobacter soli]	gi|745697190	up	1.81133	0.0169108
gi|746621204	alpha/beta hydrolase [Geobacter soli]	gi|745697051	up	1.78335	0.025359
gi|746621195	histidine kinase [Geobacter soli]	gi|745697046	up	1.78226	0.0444196
gi|746620906	fructose-6-phosphate aldolase [Geobacter soli]	gi|745696897	up	1.78158	0.0153572
gi|746618481	acetolactate synthase catalytic subunit [Geobacter soli]	gi|745695623	up	1.78042	0.000165865
gi|746622121	NADH dehydrogenase [Geobacter soli]	gi|745697594	up	1.77418	0.016392
gi|746621113	ATP phosphoribosyltransferase [Geobacter soli]	gi|745697001	up	1.7682	0.00492696
gi|746617201	branched chain amino acid aminotransferase [Geobacter soli]	gi|745694903	up	1.76736	0.000907352
gi|746617213	GTP-binding protein YchF [Geobacter soli]	gi|745694909	up	1.75344	0.0216145
gi|746621396	FAD-binding protein [Geobacter soli]	gi|745697151	up	1.75285	0.00393052
gi|746618463	elongation factor Ts [Geobacter soli]	gi|745695614	up	1.75019	0.00163657
gi|746617083	glycine--tRNA ligase subunit beta [Geobacter soli]	gi|745694837	up	1.72882	0.016301
gi|746622627	UDP-N-acetylmuramoylalanyl-D-glutamyl-2, 6-diaminopimelate--D-alanyl-D-alanine ligase [Geobacter soli]	gi|745697800	up	1.71947	0.0490536
gi|746616733	thioredoxin reductase [Geobacter soli]	gi|745694756	up	1.71163	0.0268612
gi|746619062	3,4-dihydroxy-2-butanone 4-phosphate synthase	gi|745695920	up	1.69811	0.0463319
gi|746620935	precorrin-2 C(20)-methyltransferase [Geobacter soli]	gi|745696913	up	1.68359	0.0496107
gi|746618107	GMP synthetase [Geobacter soli]	gi|745695433	up	1.68053	0.0488468
gi|746618733	1-deoxy-D-xylulose-5-phosphate synthase [Geobacter soli]	gi|745695759	up	1.67554	0.029621
gi|746618647	UDP-glucose 6-dehydrogenase [Geobacter soli]	gi|745695709	up	1.67237	0.00417638
gi|746618021	UDP-N-acetyl glucosamine 2-epimerase [Geobacter soli]	gi|745695390	up	1.66979	0.0162582
gi|746621069	UDP-N-acetylmuramoylalanyl-D-glutamate--2, 6-diaminopimelate ligase [Geobacter soli]	gi|745696979	up	1.6679	0.0293843
gi|746617281	1-deoxy-D-xylulose-5-phosphate synthase [Geobacter soli]	gi|745694944	up	1.6609	0.032706
gi|746621540	lactate utilization protein C [Geobacter soli]	gi|745697223	up	1.65756	0.0430758
gi|746619203	phosphoesterase [Geobacter soli]	gi|745696005	up	1.64026	0.0303495
gi|746620911	ligand-gated channel [Geobacter soli]	gi|745696900	up	1.63017	0.0023329
gi|746617191	carbon-nitrogen hydrolase [Geobacter soli]	gi|745694898	up	1.62801	0.0426607
gi|746621372	hydroxymethylbilane synthase [Geobacter soli]	gi|745697140	up	1.60315	0.0122271
gi|746617550	3-phosphoshikimate 1-carboxyvinyltransferase [Geobacter soli]	gi|745695116	up	1.60063	0.0426494
gi|746619198	polynucleotide phosphorylase/polyadenylase [Geobacter soli]	gi|745696002	up	1.59189	0.00341767
gi|746618512	2-dehydro-3-deoxyphosphooctonate aldolase [Geobacter soli]	gi|745695640	up	1.55155	0.0321595
gi|746620211	peptidase S41 [Geobacter soli]	gi|745696529	down	0.663519	0.0219119
gi|746621878	glutaminyl-tRNA synthetase [Geobacter soli]	gi|745697401	down	0.655087	0.0386909
gi|746618625	L-aspartate oxidase [Geobacter soli]	gi|745695700	down	0.638899	0.00575947
gi|746621841	phosphoenolpyruvate carboxykinase [Geobacter soli]	gi|745697382	down	0.631529	0.0156008
gi|746619845	30S ribosomal protein S1 [Geobacter soli]	gi|745696338	down	0.626763	0.00128133
gi|746618787	hypothetical protein [Geobacter soli]	gi|745695786	down	0.611103	0.0488599
gi|746621423	adenylosuccinate synthetase [Geobacter soli]	gi|745697163	down	0.599931	0.0245384
gi|746619390	type IV pili twitching motility protein PilT [Geobacter soli]	gi|745696097	down	0.587416	0.0185298
gi|746617330	hypothetical protein [Geobacter soli]	gi|745694971	down	0.583761	0.0414038
gi|746617466	MexX family efflux pump subunit [Geobacter soli]	gi|745695041	down	0.581205	0.0227346
gi|746620332	chemotaxis protein CheY [Geobacter soli]	gi|745696594	down	0.569048	0.0496948
gi|746619905	hemolysin secretion protein D [Geobacter soli]	gi|745696369	down	0.567842	0.0191576
gi|746620152	sigma-54-dependent Fis family transcriptional regulator [Geobacter soli]	gi|745696497	down	0.563878	0.044025
gi|746621987	ATPase AAA [Geobacter soli]	gi|745697462	down	0.554357	0.0149318
gi|746621909	peptidase U32 [Geobacter soli]	gi|745697418	down	0.549831	0.034077
gi|746620659	cytochrome B6 [Geobacter soli]	gi|745696765	down	0.540736	0.0404931
gi|746617877	alpha-amylase [Geobacter soli]	gi|745695317	down	0.506731	0.0173216
gi|746617547	pilus assembly protein PilB [Geobacter soli]	gi|745695113	down	0.503203	0.000628083
gi|746617245	flagellar motor protein MotB [Geobacter soli]	gi|745694925	down	0.50067	0.00064563
gi|746618804	ABC transporter ATP-binding protein [Geobacter soli]	gi|745695795	down	0.499193	0.0303078
gi|746620705	30S ribosomal protein S8 [Geobacter soli]	gi|745696789	down	0.494613	0.000720551
gi|746619772	deoxyguanosinetriphosphate triphosphohydrolase [Geobacter soli]	gi|745696297	down	0.480482	0.0121767
gi|746618423	sigma-54-dependent Fis family transcriptional regulator [Geobacter soli]	gi|745695594	down	0.469977	0.00625035
gi|746622004	RNA-binding transcriptional accessory protein [Geobacter soli]	gi|745697481	down	0.465221	0.000942731
gi|746622447	UDP-phosphate galactose phosphotransferase [Geobacter soli]	gi|745697732	down	0.464087	0.0393056
gi|746620315	ATPase AAA [Geobacter soli]	gi|745696586	down	0.460822	0.0354387
gi|746621821	branched-chain amino acid ABC transporter substrate-binding protein [Geobacter soli]	gi|745697369	down	0.456768	0.000210297
gi|746619882	queuine tRNA-ribosyltransferase [Geobacter soli]	gi|745696357	down	0.45494	0.0081935
gi|746619896	hypothetical protein [Geobacter soli]	gi|745696364	down	0.454512	0.0144117
gi|746618510	CTP synthetase [Geobacter soli]	gi|745695639	down	0.445874	5.01e-05
gi|746616801	multidrug ABC transporter substrate-binding protein [Geobacter soli]	gi|745694775	down	0.445817	0.0202432
gi|746622156	membrane protein [Geobacter soli]	gi|745697611	down	0.445267	0.0186602
gi|746617605	exopolyphosphatase [Geobacter soli]	gi|745695171	down	0.443405	0.00628617
gi|746621462	acetyl-CoA hydrolase [Geobacter soli]	gi|745697183	down	0.441046	0.00837265
gi|746619632	ABC transporter permease [Geobacter soli]	gi|745696222;gi|783144988;gi|779735361	down	0.435703	0.00574237
gi|746621169	isoleucine--tRNA ligase [Geobacter soli]	gi|745697032	down	0.435029	0.000547833
gi|746618347	hypothetical protein [Geobacter soli]	gi|745695556	down	0.434986	0.00481018
gi|746621804	ATP-dependent DNA helicase PcrA [Geobacter soli]	gi|745697360	down	0.433822	0.00906499
gi|746617906	alpha,alpha-trehalose-phosphate synthase [Geobacter soli]	gi|745695331	down	0.433076	0.00173966
gi|746621740	chromosomal replication initiator protein DnaA [Geobacter soli]	gi|745697325	down	0.429496	0.000352008
gi|746619384	sigma-54-dependent Fis family transcriptional regulator [Geobacter soli]	gi|745696094;gi|499244601;gi|39996595;gi|39983476;gi|300568269;gi|300542543;gi|298505611;gi|259658455;gi|259476888	down	0.429008	0.0139612
gi|746621086	RNA methyltransferase [Geobacter soli]	gi|745696986	down	0.427846	0.00116976
gi|746619315	helicase UvrD [Geobacter soli]	gi|745696056	down	0.422098	0.000326458
gi|746618684	ATP-dependent Clp protease ATP-binding subunit ClpX [Geobacter soli]	gi|745695731	down	0.420323	0.00394703
gi|746622158	peptidylprolyl isomerase [Geobacter soli]	gi|745697612	down	0.417021	0.0161519
gi|746622582	RND transporter [Geobacter soli]	gi|745697781	down	0.412336	0.0126617
gi|746621336	glycogen synthase [Geobacter soli]	gi|745697121	down	0.408559	0.00350264
gi|746617539	preprotein translocase subunit SecD [Geobacter soli]	gi|745695105	down	0.407109	0.00112882
gi|746619388	pilus assembly protein PilC [Geobacter soli]	gi|745696096	down	0.400452	6.5e-05
gi|746619490	peptidase M48 [Geobacter soli]	gi|745696148	down	0.399844	0.0220868
gi|746617136	cytochrome C biogenesis protein ResB [Geobacter soli]	gi|745694867	down	0.390364	0.0337881
gi|746617216	30S ribosomal protein S6 [Geobacter soli]	gi|745694910	down	0.387172	0.0348038
gi|746617640	nitrite reductase [Geobacter soli]	gi|745695195	down	0.380116	0.000538287
gi|746620736	DNA-directed RNA polymerase subunit beta' [Geobacter soli]	gi|745696807	down	0.379979	9.49e-06
gi|746621115	UDP-N-acetylglucosamine 1-carboxyvinyltransferase [Geobacter soli]	gi|745697002	down	0.379292	8.84e-05
gi|746621536	tRNA 2-thiocytidine biosynthesis protein TtcA [Geobacter soli]	gi|745697221	down	0.371161	0.00679583
gi|746622328	amino acid ABC transporter substrate-binding protein [Geobacter soli]	gi|745697691	down	0.369788	0.000654128
gi|746621870	GntR family transcriptional regulator [Geobacter soli]	gi|745697397	down	0.367675	0.000146526
gi|746618685	DNA-binding protein [Geobacter soli]	gi|745695732	down	0.365028	4.4e-05
gi|746618524	RNA polymerase sigma-54 factor [Geobacter soli]	gi|745695646	down	0.35741	0.00184458
gi|746622016	B12-binding domain-containing radical SAM protein [Geobacter soli]	gi|745697493;gi|504364172;gi|298504361	down	0.356048	0.0302235
gi|783142722	cell division protein FtsZ [Geobacter sulfurreducens]	gi|779732905;gi|746621050;gi|745696969;gi|504364979;gi|499246148;gi|39998154;gi|39985100;gi|298507091	down	0.35531	0.0011823
gi|746620943	precorrin-8X methylmutase [Geobacter soli]	gi|745696917	down	0.354069	0.0167647
gi|746621956	hypothetical protein [Geobacter soli]	gi|745697445	down	0.351754	0.0461748
gi|746619992	type I citrate synthase [Geobacter soli]	gi|745696414	down	0.350532	0.00204361
gi|746618829	sulfate adenylyltransferase [Geobacter soli]	gi|745695806	down	0.348196	0.000140482
gi|746621400	Cro/Cl family transcriptional regulator [Geobacter soli]	gi|745697153	down	0.345351	0.0102877
gi|746620741	50S ribosomal protein L10 [Geobacter soli]	gi|745696810	down	0.344803	0.00305858
gi|746620269	RNA helicase [Geobacter soli]	gi|745696562	down	0.340975	0.000648724
gi|746620243	peptidase M16 [Geobacter soli]	gi|745696549	down	0.340339	9.83e-07
gi|746616968	membrane protein [Geobacter soli]	gi|745694778	down	0.338948	0.0225571
gi|746618461	30S ribosomal protein S2 [Geobacter soli]	gi|745695613	down	0.338676	2.35e-06
gi|779733769	transcriptional regulator [Geobacter sulfurreducens]	gi|745694726;gi|499243578;gi|39995559;gi|39982322;gi|300599227;gi|300597891;gi|298504564;gi|259688198;gi|259656185	down	0.337451	0.00274049
gi|746621715	radical SAM/SPASM domain-containing protein [Geobacter soli]	gi|745697312	down	0.3351	0.00245455
gi|746618928	hypothetical protein [Geobacter soli]	gi|745695854	down	0.32744	0.0309974
gi|746616652	3'-5' exonuclease [Geobacter soli]	gi|745694721	down	0.326811	0.00566235
gi|746620086	hypothetical protein [Geobacter soli]	gi|745696463	down	0.322651	0.0198794
gi|746621955	peptidase [Geobacter soli]	gi|745697444	down	0.321256	0.00795591
gi|746619405	murein transglycosylase [Geobacter soli]	gi|745696104	down	0.313336	7.71e-06
gi|746618796	ABC transporter substrate-binding protein [Geobacter soli]	gi|745695791	down	0.305002	1.43e-05
gi|746617657	sulfurtransferase [Geobacter soli]	gi|745695204	down	0.302961	3.4e-05
gi|746618197	cytochrome C [Geobacter soli]	gi|745695479	down	0.301325	0.0309826
gi|746617002	RNA helicase [Geobacter soli]	gi|745694798	down	0.299927	0.00120818
gi|746622079	sigma-54-dependent Fis family transcriptional regulator [Geobacter soli]	gi|745697556	down	0.299587	1.54e-05
gi|746619466	RNA methyltransferase [Geobacter soli]	gi|745696136	down	0.298293	0.000252514
gi|779731733	pseudouridine synthase [Geobacter sulfurreducens]	gi|746618526;gi|745695647;gi|499244991;gi|39996984;gi|39983872;gi|300543279;gi|298506001;gi|259464223	down	0.298285	0.0030088
gi|746617532	ArsR family transcriptional regulator [Geobacter soli]	gi|745695098	down	0.29649	0.00256638
gi|746620121	hypothetical protein [Geobacter soli]	gi|745696481	down	0.295581	0.0413838
gi|746621958	peptidase [Geobacter soli]	gi|745697446	down	0.291078	0.000326005
gi|746618920	EreA family erythromycin esterase [Geobacter soli]	gi|745695851	down	0.291022	0.00445375
gi|746618798	ABC transporter substrate-binding protein [Geobacter soli]	gi|745695792	down	0.290272	7.37e-05
gi|746619310	restriction endonuclease subunit R [Geobacter soli]	gi|745696053	down	0.285334	6.66e-06
gi|746617737	penicillin-binding protein [Geobacter soli]	gi|745695243	down	0.285111	0.0184993
gi|746619207	translation initiation factor IF-2 [Geobacter soli]	gi|745696007	down	0.284892	0.0133952
gi|746621398	lactate dehydrogenase [Geobacter soli]	gi|745697152	down	0.283269	0.0200653
gi|746621777	peptidoglycan-binding protein [Geobacter soli]	gi|745697346	down	0.282074	0.00444347
gi|746618289	acetyl-CoA carboxylase [Geobacter soli]	gi|745695526	down	0.280839	0.00547669
gi|746621557	ATP F0F1 synthase subunit gamma [Geobacter soli]	gi|745697233	down	0.278073	0.00274497
gi|746620251	ABC transporter ATP-binding protein [Geobacter soli]	gi|745696554	down	0.27711	0.0232647
gi|746621098	glutamyl-tRNA amidotransferase [Geobacter soli]	gi|745696992	down	0.275696	0.00240451
gi|745696290	RNA-binding protein [Geobacter soli]	gi|499244378;gi|39996365;gi|39983245	down	0.272782	0.0021874
gi|779732190	acetyl-CoA carboxyl transferase [Geobacter sulfurreducens]	gi|746617860;gi|745695309;gi|499245465;gi|39997466;gi|39984357;gi|298506401	down	0.271231	0.000899703
gi|746620700	30S ribosomal protein S5 [Geobacter soli]		down	0.267522	0.000193043
gi|779732718	50S ribosomal protein L22 [Geobacter sulfurreducens]	gi|746620719;gi|745696797;gi|51316297;gi|499245941;gi|39997944;gi|39984889;gi|298506883	down	0.266106	0.00184957
gi|746621492	argininosuccinate synthase [Geobacter soli]	gi|745697198	down	0.265585	8.08e-09
gi|746619209	50S ribosomal protein L7 [Geobacter soli]	gi|745696008	down	0.264824	0.0128351
gi|746618317	branched-chain amino acid ABC transporter substrate-binding protein [Geobacter soli]	gi|745695540	down	0.263044	0.00321963
gi|746618436	elongation factor G [Geobacter soli]	gi|745695601	down	0.261551	4.5e-08
gi|746622498	ribonuclease R [Geobacter soli]	gi|745697749	down	0.261538	0.000234661
gi|746619500	hypothetical protein [Geobacter soli]	gi|745696153	down	0.261016	0.00134771
gi|746619810	hypothetical protein [Geobacter soli]	gi|745696318	down	0.2557	0.013222
gi|746618438	SPOR domain-containing protein [Geobacter soli]	gi|745695602	down	0.253212	0.000175624
gi|746616797	RND transporter [Geobacter soli]	gi|745694773	down	0.251478	0.000935115
gi|746617682	hypothetical protein [Geobacter soli]	gi|745695217	down	0.251155	0.000257645
gi|746622084	hydrogenase nickel incorporation protein HypB [Geobacter soli]	gi|745697561	down	0.245714	0.043388
gi|746618109	ferritin [Geobacter soli]	gi|745695434	down	0.24251	0.00668001
gi|917755423	phage antirepressor protein [Geobacter soli]	gi|745697738	down	0.241425	0.000143866
gi|746619045	hypothetical protein [Geobacter soli]	gi|745695911	down	0.240876	2.76e-06
gi|746621983	ABC transporter substrate-binding protein [Geobacter soli]	gi|745697458	down	0.240225	2.83e-06
gi|746621363	thioredoxin [Geobacter soli]	gi|745697135	down	0.239418	0.00191845
gi|746621595	disulfide reductase [Geobacter soli]	gi|745697252	down	0.238636	0.0169455
gi|746617655	ThiF protein [Geobacter soli]	gi|745695203	down	0.238521	9.32e-06
gi|746621038	flagellar biosynthesis protein FlhF [Geobacter soli]	gi|745696963	down	0.237769	0.000315847
gi|746618266	fimbrial protein [Geobacter soli]	gi|745695514	down	0.23107	0.0195295
gi|746622033	cytochrome C [Geobacter soli]	gi|745697510	down	0.227434	0.00434515
gi|746617108	cytochrome C [Geobacter soli]	gi|745694851	down	0.224965	0.0287889
gi|746618035	GTP pyrophosphokinase [Geobacter soli]	gi|745695397;gi|779732072;gi|499245336;gi|39997334;gi|39984225;gi|298506271	down	0.222969	6.23e-05
gi|746621762	integrase [Geobacter soli]	gi|745697337	down	0.221029	0.00143531
gi|746616636	thiamine biosynthesis protein ThiI [Geobacter soli]	gi|745694713	down	0.212255	0.0125349
gi|746620170	fumarate hydratase [Geobacter soli]	gi|745696507	down	0.212225	5.93e-10
gi|746619485	carbonic anhydrase [Geobacter soli]	gi|745696145	down	0.209852	0.000107946
gi|746618567	MucR family transcriptional regulator [Geobacter soli]	gi|745695668	down	0.206742	4.15e-06
gi|754580726	30S ribosomal protein S10 [Geobacter sp. OR-1]	gi|752574056;gi|729032117;gi|779732724;gi|747130390;gi|745696803;gi|54036386;gi|499245947;gi|39997950;gi|39984895;gi|298506889	down	0.206594	0.00634495
gi|746620767	cytochrome C [Geobacter soli]	gi|745696825	down	0.203006	0.0104314
gi|779735188	RNA polymerase sigma factor rpoD [Geobacter sulfurreducens]	gi|746619335;gi|745696067;gi|499244632;gi|39996625;gi|39983506;gi|298505638	down	0.201887	0.0283742
gi|746619132	ABC transporter ATP-binding protein [Geobacter soli]	gi|745695958	down	0.195242	1.59e-05
gi|746618491	2-isopropylmalate synthase [Geobacter soli]	gi|745695628	down	0.192585	1.08e-12
gi|779735192	integration host factor subunit alpha [Geobacter sulfurreducens]	gi|745696070;gi|499244628;gi|39996621;gi|39983502;gi|298505634	down	0.19123	7.42e-05
gi|746621338	cytochrome C [Geobacter soli]	gi|745697122	down	0.190422	6.13e-09
gi|746620711	50S ribosomal protein L14 [Geobacter soli]	gi|745696792	down	0.188848	0.00185574
gi|746619922	hopanoid biosynthesis associated radical SAM protein HpnJ [Geobacter soli]	gi|745696378	down	0.188445	1.68e-06
gi|746622194	peptidylprolyl isomerase [Geobacter soli]	gi|745697630	down	0.187353	0.0321385
gi|746622092	DNA-binding protein [Geobacter soli]	gi|745697570	down	0.18029	0.00194536
gi|779732031	inosine-5-monophosphate dehydrogenase [Geobacter sulfurreducens]	gi|746618104;gi|745695432;gi|499245295;gi|39997293;gi|39984183;gi|298506231	down	0.18005	1.02e-10
gi|746619588	Fur family transcriptional regulator [Geobacter soli]	gi|745696197	down	0.177529	0.0331744
gi|746617614	DNA topoisomerase I [Geobacter soli]	gi|745695180	down	0.175834	0.000340535
gi|746618441	hypothetical protein [Geobacter soli]	gi|745695603	down	0.17051	0.0159901
gi|779732498	integration host factor subunit beta [Geobacter sulfurreducens]	gi|746617554;gi|745695120;gi|499245699;gi|39997696;gi|39984588;gi|298506629	down	0.168921	0.000311095
gi|746619975	histidine kinase [Geobacter soli]	gi|745696405	down	0.168224	0.000189419
gi|746616788	acetyl-CoA hydrolase [Geobacter soli]	gi|745694768	down	0.165981	1.1e-07
gi|746621566	chromosome partitioning protein ParB [Geobacter soli]	gi|745697238	down	0.165754	7.03e-05
gi|746618268	pilus assembly protein PilO [Geobacter soli]	gi|745695515	down	0.164551	0.00510882
gi|746620483	amino acid ABC transporter substrate-binding protein [Geobacter soli]	gi|745696672	down	0.1633	4.5e-10
gi|746621310	ribonuclease G [Geobacter soli]	gi|745697107	down	0.163085	2.08e-05
gi|746621002	hypothetical protein [Geobacter soli]	gi|745696945	down	0.162691	0.015292
gi|746618675	citramalate synthase [Geobacter soli]	gi|745695725	down	0.162665	1.97e-10
gi|746622408	hypothetical protein [Geobacter soli]	gi|745697717	down	0.162514	0.00681926
gi|746618173	peptidylprolyl isomerase [Geobacter soli]	gi|745695466	down	0.159519	2.89e-10
gi|746621289	molecular chaperone DnaK [Geobacter soli]	gi|745697096	down	0.159347	0.000335383
gi|746620887	ferritin [Geobacter soli]	gi|745696888	down	0.157802	0.0083985
gi|62286841	RecName: Full=Flagellar P-ring protein; AltName: Full=Basal body P-ring protein; Flags: Precursor	gi|499246133;gi|39998138;gi|39985084;gi|298507075	down	0.157038	0.00854125
gi|746620743	50S ribosomal protein L1 [Geobacter soli]	gi|745696811	down	0.155971	1.29e-06
gi|779735195	50S ribosomal protein L20 [Geobacter sulfurreducens]	gi|746619345;gi|745696073;gi|60390514;gi|499244625;gi|39996618;gi|39983499;gi|307634867	down	0.151549	0.0128655
gi|746618234	C4-dicarboxylate ABC transporter substrate-binding protein [Geobacter soli]	gi|745695497	down	0.150496	1.41e-06
gi|746618242	preprotein translocase subunit SecA [Geobacter soli]	gi|745695501	down	0.149521	2.44e-15
gi|746620723	50S ribosomal protein L23 [Geobacter soli]	gi|745696800	down	0.147696	0.00058161
gi|746618044	hypothetical protein [Geobacter soli]	gi|745695402	down	0.142333	2.26e-05
gi|746621812	amino acid ABC transporter substrate-binding protein [Geobacter soli]	gi|745697365	down	0.141358	4.9e-09
gi|746621765	peptidylprolyl isomerase [Geobacter soli]	gi|745697339	down	0.140468	3.15e-09
gi|746618467	ribosome recycling factor [Geobacter soli]	gi|745695616	down	0.139368	0.000196116
gi|746622125	NADH dehydrogenase [Geobacter soli]	gi|745697596	down	0.139072	1.08e-13
gi|746622151	cytochrome C [Geobacter soli]	gi|745697609	down	0.135618	6.67e-08
gi|78193096	ribosomal protein S12 [Geobacter metallireducens GS-15]	gi|499684962;gi|115305656;gi|746622592;gi|745697788	down	0.13118	0.00735348
gi|746618334	cytochrome C [Geobacter soli]	gi|745695549	down	0.130869	8.61e-07
gi|746617227	cytidylate kinase [Geobacter soli]	gi|745694916	down	0.129873	2.47e-05
gi|746620963	phosphoglucomutase [Geobacter soli]	gi|745696925;gi|779732856;gi|754503365;gi|499246097;gi|39998098;gi|39985043;gi|298507039	down	0.129147	0.00352328
gi|779734844	DNA-binding protein [Geobacter sulfurreducens]	gi|746618768;gi|745695776;gi|499244851;gi|39996845;gi|39983733;gi|298505860	down	0.128581	0.0152841
gi|746620956	thiamine biosynthesis protein ThiC [Geobacter soli]	gi|745696923	down	0.127754	0.0382581
gi|746620695	50S ribosomal protein L15 [Geobacter soli]	gi|745696786	down	0.127529	0.00260958
gi|746620747	transcription termination/antitermination factor NusG [Geobacter soli]	gi|745696813	down	0.126867	1.04e-05
gi|917755388	50S ribosomal protein L3 [Geobacter soli]	gi|745696802	down	0.126422	0.000911382
gi|746617988	membrane protein [Geobacter soli]	gi|745695373	down	0.125334	2.32e-06
gi|746619724	cytochrome C [Geobacter soli]	gi|745696271	down	0.122904	0.0479945
gi|746619513	hypothetical protein [Geobacter soli]	gi|745696160	down	0.116695	0.0327404
gi|746619725	NosL family protein [Geobacter soli]	gi|745696272	down	0.114598	0.00030034
gi|746621902	hypothetical protein [Geobacter soli]	gi|745697414	down	0.10727	0.012662
gi|746620757	30S ribosomal protein S9 [Geobacter soli]	gi|745696820	down	0.106397	0.0350457
gi|746617028	Rrf2 family transcriptional regulator [Geobacter soli]	gi|745694811	down	0.106333	3.57e-07
gi|746620370	protease HtpX [Geobacter soli]	gi|745696613	down	0.103571	0.000987079
gi|746620869	sulfatase [Geobacter soli]	gi|745696879	down	0.099548	0.0289903
gi|779732970	transcriptional regulator HU subunit alpha [Geobacter sulfurreducens]	gi|745697028;gi|499246214;gi|39998222;gi|39985168;gi|298507158;gi|78192831;gi|490647331;gi|373561758	down	0.0976615	0.000588332
gi|746619189	50S ribosomal protein L32 [Geobacter soli]	gi|745695997	down	0.09697	0.0488773
gi|746621416	hypothetical protein [Geobacter soli]	gi|745697160	down	0.0932664	0.00169641
gi|746617781	peptidylprolyl isomerase [Geobacter soli]	gi|745695268	down	0.0905626	7.97e-12
gi|746621091	DNA-directed RNA polymerase sigma-70 factor [Geobacter soli]	gi|745696989	down	0.0876871	5.16e-10
gi|746620253	ribonuclease E [Geobacter soli]	gi|745696555	down	0.0874966	9.08e-09
gi|746618544	hypothetical protein [Geobacter soli]	gi|745695657	down	0.0840592	0.0267638
gi|746617224	cytochrome C [Geobacter soli]	gi|745694914	down	0.0838375	0.0320592
gi|746617413	cytochrome C [Geobacter soli]	gi|745695012	down	0.0802516	0.0049339
gi|917755387	50S ribosomal protein L2 [Geobacter soli]		down	0.0780513	2.22e-07
gi|746621193	hypothetical protein [Geobacter soli]	gi|745697045	down	0.0767769	0.000546148
gi|746619002	hypothetical protein [Geobacter soli]	gi|745695894	down	0.074901	0.00594849
gi|746617222	50S ribosomal protein L9 [Geobacter soli]	gi|745694913	down	0.0721847	1.4e-06
gi|746619917	NrdH-redoxin [Geobacter soli]	gi|745696375	down	0.0700677	0.000473531
gi|746620707	50S ribosomal protein L5 [Geobacter soli]	gi|745696790	down	0.0686518	9.28e-07
gi|746619771	hypothetical protein [Geobacter soli]	gi|745696296	down	0.0647997	0.0266465
gi|746621179	hypothetical protein [Geobacter soli]	gi|745697037	down	0.0637987	0.0298745
gi|746620456	organic solvent tolerance ABC transporter substrate-binding protein [Geobacter soli]	gi|745696659	down	0.06277	0.00580963
gi|81701335	RecName: Full=50S ribosomal protein L17	gi|779732696;gi|746620683;gi|745696778;gi|499245918;gi|39997922;gi|39984867;gi|298506860	down	0.0625648	0.00803015
gi|746620717	30S ribosomal protein S3 [Geobacter soli]	gi|745696796	down	0.0604803	1.48e-05
gi|779734012	30S ribosomal protein S18 [Geobacter sulfurreducens]	gi|746617218;gi|745694911;gi|59798802;gi|499243787;gi|39995772;gi|39982536;gi|307634729	down	0.0601387	0.0377996
gi|746619347	translation initiation factor IF-3 [Geobacter soli]	gi|745696075	down	0.057137	0.000821895
gi|746620703	50S ribosomal protein L6 [Geobacter soli]	gi|745696788	down	0.0547502	0.000238267
gi|779732699	30S ribosomal protein S11 [Geobacter sulfurreducens]	gi|745696781;gi|59798800;gi|499245921;gi|39997925;gi|39984870;gi|298506863;gi|253785004	down	0.0513679	0.02977
gi|779733994	50S ribosomal protein L19 [Geobacter sulfurreducens]	gi|745694895;gi|56749638;gi|499243769;gi|39995754;gi|39982518;gi|298504764	down	0.0458215	0.0022302
gi|746621261	hypothetical protein [Geobacter soli]	gi|745697081	down	0.0431886	5.94e-13
gi|746620689	30S ribosomal protein S13 [Geobacter soli]	gi|745696782	down	0.0412012	0.00104245
gi|779732719	30S ribosomal protein S19 [Geobacter sulfurreducens]	gi|745696798;gi|54036387;gi|499245942;gi|39997945;gi|39984890;gi|298506884	down	0.039517	0.00201334
gi|746620759	50S ribosomal protein L13 [Geobacter soli]	gi|745696821	down	0.0392323	1.82e-06
gi|746620686	30S ribosomal protein S4 [Geobacter soli]	gi|745696780	down	0.0391696	7.75e-10
gi|746618299	hypothetical protein [Geobacter soli]	gi|745695531	down	0.0389751	0.0112296
gi|779732727	30S ribosomal protein S7 [Geobacter sulfurreducens]	gi|746620734;gi|745696806;gi|504364901;gi|298506892	down	0.0370105	0.000522409
gi|746621820	hypothetical protein [Geobacter soli]	gi|745697368	down	0.0352815	1.39e-05
gi|746621314	hypothetical protein [Geobacter soli]	gi|745697109	down	0.0345251	0.000170839
gi|746618033	DNA-directed RNA polymerase subunit omega [Geobacter soli]	gi|745695396;gi|81701820;gi|779732073;gi|499245337;gi|39997335;gi|39984226;gi|298506272	down	0.0312382	0.00214972
gi|410563158	Chain A, Crystal Structure Of Ppca K22q Mutant	gi|779733963;gi|499243734;gi|42543242;gi|410563157;gi|410563156;gi|39995719;gi|39982483;gi|345531609;gi|298504731;gi|24021254;gi|746617135;gi|745694866;gi|393715151;gi|393715150;gi|393715149;gi|392935478	down	0.0291927	0.0109923
gi|81831969	RecName: Full=30S ribosomal protein S17	gi|779732714;gi|745696793;gi|499245937;gi|39997940;gi|39984885;gi|298506879	down	0.0220641	0.032725
gi|746620709	50S ribosomal protein L24 [Geobacter soli]	gi|745696791	down	0.0182959	0.000537209
gi|779732736	50S ribosomal protein L33 [Geobacter sulfurreducens]	gi|748166888;gi|747130377;gi|745696815;gi|499245960;gi|39997961;gi|39984906;gi|298506902	down	0.0136817	0.009595

## Sheet: ITO vs FC
Accession	Name	Samesets	Diff_state	ITO vs FC	PVal
gi|746617490	molecular chaperone [Geobacter soli]	gi|745695056	up	32.4695	1.21e-05
gi|501811555	MULTISPECIES: molecular chaperone GroEL [Geobacter]	gi|254813890;gi|221562795	up	21.1156	0.0149978
gi|652448355	cell envelope biogenesis protein OmpA [Geobacter bremensis]		up	8.06423	0.0371788
gi|746620622	hypothetical protein [Geobacter soli]	gi|745696745	up	6.1592	0.0175523
gi|746620455	RND transporter [Geobacter soli]	gi|745696658	up	5.31069	2.02e-06
gi|746618574	hypothetical protein [Geobacter soli]	gi|745695673	up	5.19632	0.0190143
gi|746617324	hypothetical protein [Geobacter soli]	gi|745694968	up	4.42234	0.00566445
gi|746619910	superoxide dismutase [Geobacter soli]	gi|745696372	up	4.36845	0.00990684
gi|746622556	nitrogen regulatory protein P-II 1 [Geobacter soli]	gi|745697774	up	4.21004	0.00385774
gi|746620462	membrane protein [Geobacter soli]	gi|745696662	up	3.80576	6.53e-05
gi|746619562	laccase [Geobacter soli]	gi|745696185	up	3.49832	4.97e-06
gi|746620857	porin [Geobacter soli]	gi|745696873	up	3.30004	0.0510062
gi|746621321	thioredoxin peroxidase [Geobacter soli]	gi|745697113	up	2.90334	0.0349818
gi|746620755	N-acetyl-gamma-glutamyl-phosphate reductase [Geobacter soli]	gi|745696819	up	2.86362	0.00394749
gi|746617203	protein disaggregation chaperone [Geobacter soli]	gi|745694904	up	2.61571	0.000522384
gi|746621971	ADP-ribosylglycohydrolase [Geobacter soli]	gi|745697452	up	2.51355	0.0102693
gi|746622060	RND transporter [Geobacter soli]	gi|745697537	up	2.51121	0.0262065
gi|746621551	aminotransferase [Geobacter soli]	gi|745697229	up	2.49251	0.00114298
gi|783142202	saccharopine dehydrogenase [Geobacter sulfurreducens]	gi|779732426;gi|746617630;gi|745695190	up	2.47574	0.00998018
gi|746618095	hypothetical protein [Geobacter soli]	gi|745695428	up	2.46106	0.00566748
gi|746620144	metal-dependent phosphohydrolase [Geobacter soli]	gi|745696493	up	2.43166	0.0281372
gi|917755368	hypothetical protein [Geobacter soli]		up	2.37403	0.00820046
gi|746620389	aconitate hydratase [Geobacter soli]	gi|745696624	up	2.36288	0.017059
gi|746620453	outer membrane lipid asymmetry maintenance protein MlaD [Geobacter soli]	gi|745696657	up	2.35689	0.0386687
gi|917755409	copper ABC transporter ATPase [Geobacter soli]	gi|745697838	up	2.31839	0.00464069
gi|746620859	hypothetical protein [Geobacter soli]	gi|745696874	up	2.15975	0.0264283
gi|746619419	lipoprotein [Geobacter soli]	gi|745696111	up	2.14503	0.0250397
gi|746618271	pilus assembly protein PilQ [Geobacter soli]	gi|745695517	up	2.13305	0.0194399
gi|746617330	hypothetical protein [Geobacter soli]	gi|745694971	up	2.07347	0.000321411
gi|917755324	alpha-amylase [Geobacter soli]		up	2.03744	0.0157862
gi|746621485	argininosuccinate lyase [Geobacter soli]	gi|745697195	up	1.97309	0.0377669
gi|746620477	phosphoenolpyruvate synthase [Geobacter soli]	gi|745696669	up	1.97202	0.0185685
gi|746620320	ligand-gated channel [Geobacter soli]	gi|745696589	up	1.96733	0.0447171
gi|746620911	ligand-gated channel [Geobacter soli]	gi|745696900	up	1.92894	0.000176445
gi|746622328	amino acid ABC transporter substrate-binding protein [Geobacter soli]	gi|745697691	up	1.91062	0.000494499
gi|746622125	NADH dehydrogenase [Geobacter soli]	gi|745697596	down	0.661247	0.00618381
gi|746621361	hypothetical protein [Geobacter soli]	gi|745697134	down	0.654942	0.0311038
gi|746617083	glycine--tRNA ligase subunit beta [Geobacter soli]	gi|745694837	down	0.652883	0.00934002
gi|746622451	arginine--tRNA ligase [Geobacter soli]	gi|745697734	down	0.648132	0.0225063
gi|746619179	3-oxoacyl-ACP synthase [Geobacter soli]	gi|745695991	down	0.641144	0.0486463
gi|746620695	50S ribosomal protein L15 [Geobacter soli]	gi|745696786	down	0.639083	0.00270656
gi|746617787	O-acetylhomoserine aminocarboxypropyltransferase [Geobacter soli]	gi|745695272	down	0.627364	0.027114
gi|746619780	aspartate aminotransferase [Geobacter soli]	gi|745696301	down	0.625774	0.0209232
gi|746621795	molecular chaperone DnaK [Geobacter soli]	gi|745697355	down	0.621052	0.0147185
gi|779732678	rubrerythrin [Geobacter sulfurreducens]	gi|746620664;gi|745696768;gi|499245900;gi|39997907;gi|39984852;gi|298506841	down	0.615174	0.00558566
gi|746618510	CTP synthetase [Geobacter soli]	gi|745695639	down	0.614703	0.00273712
gi|746621794	nucleotide exchange factor GrpE [Geobacter soli]	gi|745697354	down	0.609428	0.0109034
gi|746616981	NADH-ubiquinone oxidoreductase subunit 3 [Geobacter soli]	gi|745694785	down	0.601291	3.95e-05
gi|746617988	membrane protein [Geobacter soli]	gi|745695373	down	0.597596	0.044808
gi|746617781	peptidylprolyl isomerase [Geobacter soli]	gi|745695268	down	0.591118	0.00142593
gi|746620170	fumarate hydratase [Geobacter soli]	gi|745696507	down	0.576757	0.000292793
gi|746617450	propionate kinase [Geobacter soli]	gi|745695033	down	0.574437	0.0163549
gi|746617776	ATP-dependent protease [Geobacter soli]	gi|745695264	down	0.573329	0.00246485
gi|746617833	molecular chaperone HtpG [Geobacter soli]	gi|745695295	down	0.573178	0.000475001
gi|746617848	tryptophan synthase subunit beta [Geobacter soli]	gi|745695303	down	0.571373	0.0162609
gi|746619121	fructose 1,6-bisphosphatase [Geobacter soli]	gi|745695952	down	0.570332	0.0168458
gi|746620269	RNA helicase [Geobacter soli]	gi|745696562	down	0.56238	0.0245338
gi|746617980	lysine--tRNA ligase [Geobacter soli]	gi|745695369	down	0.562002	0.0144642
gi|746620242	peptidase M16 [Geobacter soli]	gi|745696548	down	0.557936	0.0276905
gi|746619349	threonine--tRNA ligase [Geobacter soli]	gi|745696076	down	0.555209	0.00164142
gi|746619546	acetyl-CoA carboxylase subunit alpha [Geobacter soli]	gi|745696177	down	0.554858	0.0272012
gi|746619949	sigma-54-dependent Fis family transcriptional regulator [Geobacter soli]	gi|745696392	down	0.55434	0.0454267
gi|746616788	acetyl-CoA hydrolase [Geobacter soli]	gi|745694768	down	0.554247	0.000167288
gi|746617996	erythromycin biosynthesis sensory transduction protein eryC1 [Geobacter soli]	gi|745695378	down	0.552668	0.0362564
gi|746619198	polynucleotide phosphorylase/polyadenylase [Geobacter soli]	gi|745696002	down	0.550441	0.00691775
gi|746621091	DNA-directed RNA polymerase sigma-70 factor [Geobacter soli]	gi|745696989	down	0.549849	0.00380024
gi|746619216	biotin synthase BioB [Geobacter soli]	gi|745696011	down	0.549808	0.0302985
gi|746617640	nitrite reductase [Geobacter soli]	gi|745695195	down	0.548821	0.00721194
gi|746619145	adenylosuccinate lyase [Geobacter soli]	gi|745695970	down	0.547981	0.0325765
gi|746619975	histidine kinase [Geobacter soli]	gi|745696405	down	0.545121	0.010411
gi|746618463	elongation factor Ts [Geobacter soli]	gi|745695614	down	0.541339	0.0109134
gi|746621763	peptidylprolyl isomerase [Geobacter soli]	gi|745697338	down	0.540297	0.0166869
gi|746618175	rod shape-determining protein MreB [Geobacter soli]	gi|745695467	down	0.539938	0.0335987
gi|746619310	restriction endonuclease subunit R [Geobacter soli]	gi|745696053	down	0.535614	0.048869
gi|746619041	malic enzyme [Geobacter soli]	gi|745695909	down	0.533649	0.000237375
gi|746619490	peptidase M48 [Geobacter soli]	gi|745696148	down	0.532508	0.028794
gi|746619285	ATPase AAA [Geobacter soli]	gi|745696040	down	0.532363	0.0311792
gi|746621418	hypothetical protein [Geobacter soli]	gi|745697161	down	0.530869	0.00267632
gi|746621396	FAD-binding protein [Geobacter soli]	gi|745697151	down	0.530391	0.0276995
gi|746620736	DNA-directed RNA polymerase subunit beta' [Geobacter soli]	gi|745696807	down	0.527502	7.85e-05
gi|746621715	radical SAM/SPASM domain-containing protein [Geobacter soli]	gi|745697312	down	0.523011	0.0232417
gi|746619922	hopanoid biosynthesis associated radical SAM protein HpnJ [Geobacter soli]	gi|745696378	down	0.516989	0.00311956
gi|746620684	DNA-directed RNA polymerase subunit alpha [Geobacter soli]	gi|745696779	down	0.511552	0.0105975
gi|746620332	chemotaxis protein CheY [Geobacter soli]	gi|745696594	down	0.502518	0.0178927
gi|746620747	transcription termination/antitermination factor NusG [Geobacter soli]	gi|745696813	down	0.500578	0.015561
gi|746621018	flagellar hook protein FlgK [Geobacter soli]	gi|745696953	down	0.498642	0.0291211
gi|746619095	hypothetical protein [Geobacter soli]	gi|745695938	down	0.492924	0.0420699
gi|746617209	50S ribosomal protein L25 [Geobacter soli]	gi|745694907	down	0.492093	0.0169641
gi|746620739	50S ribosomal protein L7/L12 [Geobacter soli]	gi|745696809	down	0.491775	0.0274051
gi|746622127	NADH dehydrogenase [Geobacter soli]	gi|745697597	down	0.489323	5.49e-06
gi|746618423	sigma-54-dependent Fis family transcriptional regulator [Geobacter soli]	gi|745695594	down	0.487307	0.00476139
gi|746616671	cell envelope biogenesis protein LolA [Geobacter soli]	gi|745694732	down	0.486062	0.0149295
gi|746619725	NosL family protein [Geobacter soli]	gi|745696272	down	0.483571	0.0386274
gi|746618553	ribonucleotide-diphosphate reductase subunit alpha [Geobacter soli]	gi|745695661	down	0.483095	6.07e-06
gi|746621462	acetyl-CoA hydrolase [Geobacter soli]	gi|745697183	down	0.482571	6.21e-05
gi|746620738	DNA-directed RNA polymerase subunit beta [Geobacter soli]	gi|745696808	down	0.482379	1.14e-05
gi|746617028	Rrf2 family transcriptional regulator [Geobacter soli]	gi|745694811	down	0.480453	0.00357019
gi|746617515	NAD(P)-dependent oxidoreductase [Geobacter soli]	gi|745695081	down	0.477821	0.0256223
gi|746621086	RNA methyltransferase [Geobacter soli]	gi|745696986	down	0.472873	0.0343804
gi|746616652	3'-5' exonuclease [Geobacter soli]	gi|745694721	down	0.470106	0.0216974
gi|745695852	DNA polymerase III subunit beta [Geobacter soli]	gi|501447175;gi|189421894	down	0.465027	0.0155981
gi|746620492	imidazole glycerol phosphate synthase cyclase subunit [Geobacter soli]	gi|745696677	down	0.464341	0.0207219
gi|746617553	30S ribosomal protein S1 [Geobacter soli]	gi|745695119	down	0.46227	0.000524768
gi|81701127	RecName: Full=30S ribosomal protein S21 2	gi|779732930;gi|745696993;gi|499246174;gi|39998183;gi|39985129;gi|298507121	down	0.458529	0.0187253
gi|779735192	integration host factor subunit alpha [Geobacter sulfurreducens]	gi|745696070;gi|499244628;gi|39996621;gi|39983502;gi|298505634	down	0.457349	0.00528028
gi|746617452	phosphate acetyltransferase [Geobacter soli]	gi|745695034	down	0.451735	3.08e-05
gi|746617201	branched chain amino acid aminotransferase [Geobacter soli]	gi|745694903	down	0.451659	0.000561927
gi|746619692	glutamate dehydrogenase [Geobacter soli]	gi|745696255	down	0.444534	6.98e-05
gi|746621331	phosphoglucomutase [Geobacter soli]	gi|745697118	down	0.433801	0.00578785
gi|746618787	hypothetical protein [Geobacter soli]	gi|745695786	down	0.429327	0.00103285
gi|746621870	GntR family transcriptional regulator [Geobacter soli]	gi|745697397	down	0.425457	0.000989069
gi|746617368	toxin, MazF family protein [Geobacter soli]	gi|745694990	down	0.424545	0.0396567
gi|746617655	ThiF protein [Geobacter soli]	gi|745695203	down	0.42182	3.75e-05
gi|746620370	protease HtpX [Geobacter soli]	gi|745696613	down	0.420777	0.00568572
gi|746620015	transporter [Geobacter soli]	gi|745696426	down	0.418702	0.0110406
gi|746619103	aconitate hydratase B [Geobacter soli]	gi|745695944	down	0.41659	0.0146831
gi|746620822	transketolase [Geobacter soli]	gi|745696854	down	0.415774	0.00928875
gi|746621081	hypothetical protein [Geobacter soli]	gi|745696984	down	0.413189	0.00159689
gi|746620711	50S ribosomal protein L14 [Geobacter soli]	gi|745696792	down	0.411331	0.00227537
gi|746620946	cobalt transporter ATP-binding subunit [Geobacter soli]	gi|745696919	down	0.406171	0.0331688
gi|746619992	type I citrate synthase [Geobacter soli]	gi|745696414	down	0.40154	0.000215351
gi|746617597	tRNA (N(6)-L-threonylcarbamoyladenosine(37)-C(2))-methylthiotransferase MtaB [Geobacter soli]	gi|745695163	down	0.40062	0.00498133
gi|746620717	30S ribosomal protein S3 [Geobacter soli]	gi|745696796	down	0.397908	0.000125442
gi|746621261	hypothetical protein [Geobacter soli]	gi|745697081	down	0.395597	1.3e-06
gi|746622158	peptidylprolyl isomerase [Geobacter soli]	gi|745697612	down	0.392958	0.00733888
gi|746619857	ketose-bisphosphate aldolase [Geobacter soli]	gi|745696344	down	0.392228	0.0145007
gi|746617084	pyruvate, phosphate dikinase [Geobacter soli]	gi|745694838	down	0.391799	6.43e-08
gi|746619315	helicase UvrD [Geobacter soli]	gi|745696056	down	0.390745	0.000113311
gi|746617657	sulfurtransferase [Geobacter soli]	gi|745695204	down	0.390285	2.04e-05
gi|746617544	rubrerythrin [Geobacter soli]	gi|745695110	down	0.389674	0.03186
gi|746617370	antitoxin [Geobacter soli]	gi|745694991	down	0.389346	0.0225565
gi|746620692	adenylate kinase [Geobacter soli]	gi|745696784	down	0.387642	0.00226571
gi|746620732	elongation factor G [Geobacter soli]	gi|745696805	down	0.382424	4.78e-07
gi|746621603	heterodisulfide reductase subunit F [Geobacter soli]	gi|745697257	down	0.377374	0.0285053
gi|746618236	indolepyruvate oxidoreductase [Geobacter soli]	gi|745695498	down	0.377132	0.00121148
gi|746621312	B12-binding protein [Geobacter soli]	gi|745697108	down	0.375003	0.00142697
gi|746619845	30S ribosomal protein S1 [Geobacter soli]	gi|745696338	down	0.369348	1.5e-05
gi|745696218	adenylyltransferase [Geobacter soli]	gi|499244463;gi|39996452;gi|39983332	down	0.353893	0.0435667
gi|746619432	2-oxoglutarate ferredoxin oxidoreductase subunit gamma [Geobacter soli]	gi|745696118	down	0.350299	1.54e-05
gi|746617216	30S ribosomal protein S6 [Geobacter soli]	gi|745694910	down	0.346237	0.029655
gi|746620713	50S ribosomal protein L29 [Geobacter soli]	gi|745696794	down	0.345988	0.0227953
gi|746618299	hypothetical protein [Geobacter soli]	gi|745695531	down	0.331915	0.00583739
gi|779733994	50S ribosomal protein L19 [Geobacter sulfurreducens]	gi|745694895;gi|56749638;gi|499243769;gi|39995754;gi|39982518;gi|298504764	down	0.32955	0.00161653
gi|746618647	UDP-glucose 6-dehydrogenase [Geobacter soli]	gi|745695709	down	0.327092	0.00311819
gi|779734819	peptidase S41 [Geobacter sulfurreducens]	gi|499244876;gi|39996871;gi|39983759;gi|300542279;gi|298505884;gi|259463455	down	0.325602	0.0107239
gi|779732699	30S ribosomal protein S11 [Geobacter sulfurreducens]	gi|745696781;gi|59798800;gi|499245921;gi|39997925;gi|39984870;gi|298506863;gi|253785004	down	0.325412	0.00660628
gi|746620745	50S ribosomal protein L11 [Geobacter soli]	gi|745696812	down	0.324631	0.00733164
gi|746622106	peptidase [Geobacter soli]	gi|745697584	down	0.324204	1.49e-05
gi|746620966	nicotinate-nucleotide--dimethylbenzimidazole phosphoribosyltransferase [Geobacter soli]	gi|745696927	down	0.323085	0.000185777
gi|746618551	hypothetical protein [Geobacter soli]	gi|745695660	down	0.322977	0.00215068
gi|917755387	50S ribosomal protein L2 [Geobacter soli]		down	0.321006	0.00618759
gi|746620769	cytochrome C [Geobacter soli]	gi|745696826	down	0.320737	0.0338894
gi|746618185	glucose-1-phosphate thymidylyltransferase [Geobacter soli]	gi|745695473	down	0.319494	0.00104297
gi|746620943	precorrin-8X methylmutase [Geobacter soli]	gi|745696917	down	0.309388	0.0136168
gi|746617116	Fis family transcriptional regulator [Geobacter soli]	gi|745694855	down	0.306236	0.00132415
gi|746618826	elongation factor Tu [Geobacter soli]	gi|745695805	down	0.306052	2.4e-09
gi|746620707	50S ribosomal protein L5 [Geobacter soli]	gi|745696790	down	0.300476	0.000188262
gi|746620741	50S ribosomal protein L10 [Geobacter soli]	gi|745696810	down	0.295214	0.00303525
gi|746618920	EreA family erythromycin esterase [Geobacter soli]	gi|745695851	down	0.294722	0.00119337
gi|746620709	50S ribosomal protein L24 [Geobacter soli]	gi|745696791	down	0.287534	0.000244977
gi|746620686	30S ribosomal protein S4 [Geobacter soli]	gi|745696780	down	0.283205	1.29e-08
gi|746617177	signal recognition particle protein [Geobacter soli]	gi|745694890	down	0.274757	0.000732449
gi|746621181	3-deoxy-7-phosphoheptulonate synthase [Geobacter soli]	gi|745697038	down	0.271897	8.22e-06
gi|746622092	DNA-binding protein [Geobacter soli]	gi|745697570	down	0.269186	0.00522439
gi|779732727	30S ribosomal protein S7 [Geobacter sulfurreducens]	gi|746620734;gi|745696806;gi|504364901;gi|298506892	down	0.259245	2.18e-06
gi|746620211	peptidase S41 [Geobacter soli]	gi|745696529	down	0.250584	5.73e-05
gi|746620759	50S ribosomal protein L13 [Geobacter soli]	gi|745696821	down	0.249967	7.16e-06
gi|746619312	hypothetical protein [Geobacter soli]	gi|745696054	down	0.249868	0.00698248
gi|746620743	50S ribosomal protein L1 [Geobacter soli]	gi|745696811	down	0.249819	1.7e-06
gi|81831969	RecName: Full=30S ribosomal protein S17	gi|779732714;gi|745696793;gi|499245937;gi|39997940;gi|39984885;gi|298506879	down	0.248445	0.00590331
gi|746622079	sigma-54-dependent Fis family transcriptional regulator [Geobacter soli]	gi|745697556	down	0.247078	0.00108818
gi|917755338	hypothetical protein [Geobacter soli]		down	0.242974	0.00439482
gi|754580726	30S ribosomal protein S10 [Geobacter sp. OR-1]	gi|752574056;gi|729032117;gi|779732724;gi|747130390;gi|745696803;gi|54036386;gi|499245947;gi|39997950;gi|39984895;gi|298506889	down	0.242459	0.00765877
gi|746620767	cytochrome C [Geobacter soli]	gi|745696825	down	0.241712	0.0138163
gi|746620703	50S ribosomal protein L6 [Geobacter soli]	gi|745696788	down	0.238138	0.0149733
gi|917755388	50S ribosomal protein L3 [Geobacter soli]	gi|745696802	down	0.235526	0.000169335
gi|746620757	30S ribosomal protein S9 [Geobacter soli]	gi|745696820	down	0.23319	0.00113744
gi|81701013	RecName: Full=50S ribosomal protein L21	gi|779733062;gi|745697105;gi|499246311;gi|39998326;gi|39985272;gi|298507258	down	0.231362	0.0472644
gi|746620700	30S ribosomal protein S5 [Geobacter soli]		down	0.227757	8.37e-05
gi|81701335	RecName: Full=50S ribosomal protein L17	gi|779732696;gi|746620683;gi|745696778;gi|499245918;gi|39997922;gi|39984867;gi|298506860	down	0.22431	0.0207185
gi|746616636	thiamine biosynthesis protein ThiI [Geobacter soli]	gi|745694713	down	0.215223	0.0181919
gi|779732719	30S ribosomal protein S19 [Geobacter sulfurreducens]	gi|745696798;gi|54036387;gi|499245942;gi|39997945;gi|39984890;gi|298506884	down	0.210945	0.00326737
gi|746618461	30S ribosomal protein S2 [Geobacter soli]	gi|745695613	down	0.209206	1.34e-08
gi|746619405	murein transglycosylase [Geobacter soli]	gi|745696104	down	0.206116	2.08e-07
gi|746618197	cytochrome C [Geobacter soli]	gi|745695479	down	0.205014	0.0418582
gi|746617222	50S ribosomal protein L9 [Geobacter soli]	gi|745694913	down	0.202018	4.75e-06
gi|746620723	50S ribosomal protein L23 [Geobacter soli]	gi|745696800	down	0.195644	0.00228108
gi|746621303	GTPase CgtA [Geobacter soli]	gi|745697103	down	0.194837	0.0191353
gi|746618829	sulfate adenylyltransferase [Geobacter soli]	gi|745695806	down	0.192346	4.84e-08
gi|746620963	phosphoglucomutase [Geobacter soli]	gi|745696925;gi|779732856;gi|754503365;gi|499246097;gi|39998098;gi|39985043;gi|298507039	down	0.191309	0.00951973
gi|746618739	cytochrome C [Geobacter soli]	gi|745695762	down	0.188427	0.00612031
gi|501447176	class A beta-lactamase [Geobacter lovleyi]	gi|189421895	down	0.188341	1.25e-05
gi|746622086	hydrogenase assembly protein HupF [Geobacter soli]	gi|745697564;gi|779733631;gi|499243437;gi|39995417;gi|39982180;gi|300667634;gi|298504417;gi|259690366	down	0.186735	0.00197553
gi|746621958	peptidase [Geobacter soli]	gi|745697446	down	0.18533	7.69e-05
gi|746620441	peptidylprolyl isomerase [Geobacter soli]	gi|745696650;gi|499243950;gi|39995929;gi|39982693	down	0.180165	0.0251332
gi|746620725	50S ribosomal protein L4 [Geobacter soli]	gi|745696801	down	0.170691	3.04e-05
gi|746617179	30S ribosomal protein S16 [Geobacter soli]	gi|745694891	down	0.156299	0.00439154
gi|746620705	30S ribosomal protein S8 [Geobacter soli]	gi|745696789	down	0.154337	7.65e-07
gi|783142722	cell division protein FtsZ [Geobacter sulfurreducens]	gi|779732905;gi|746621050;gi|745696969;gi|504364979;gi|499246148;gi|39998154;gi|39985100;gi|298507091	down	0.152402	1.55e-05
gi|746620689	30S ribosomal protein S13 [Geobacter soli]	gi|745696782	down	0.140996	0.000324008
gi|779732718	50S ribosomal protein L22 [Geobacter sulfurreducens]	gi|746620719;gi|745696797;gi|51316297;gi|499245941;gi|39997944;gi|39984889;gi|298506883	down	0.126545	0.000309552
gi|62286841	RecName: Full=Flagellar P-ring protein; AltName: Full=Basal body P-ring protein; Flags: Precursor	gi|499246133;gi|39998138;gi|39985084;gi|298507075	down	0.118061	0.0167859
gi|746621595	disulfide reductase [Geobacter soli]	gi|745697252	down	0.115378	0.00282318
gi|746621179	hypothetical protein [Geobacter soli]	gi|745697037	down	0.113357	0.00291944
gi|746619132	ABC transporter ATP-binding protein [Geobacter soli]	gi|745695958	down	0.0872625	1.54e-08
gi|917755349	hypothetical protein [Geobacter soli]		down	0.0618847	0.00841396
gi|746621980	cold-shock protein [Geobacter soli]	gi|745697457	down	0.0382353	0.00442768
