# Supplementary material for: Transcriptomic, Proteomic, and Bioelectrochemical Characterization of an Exoelectrogen Geobacter soli Grown With Different Electron Acceptors
Source: Front Microbiol. 2018 Jun 15;9:1075. doi: 10.3389/fmicb.2018.01075 (PMC6013743; doi:10.3389/fmicb.2018.01075)
Supplement: Supplementary file 3 [file Table_4.xlsx]

## Sheet: Sheet2
Table S4 The interaction between the differentially expressed sRNAs and the EET genes.
Target genes	sRNAs	Energy （kcal/mol）	sRNA_position	mRNA_position
SE37_00200	sGS027	-18.6232	50 -- 68	945 -- 966
	sGS108	-18.6165	20 -- 48	90 -- 126
	sGS083	-17.5073	59 -- 85	189 -- 219
	sGS080	-17.3286	52 -- 97	167 -- 213
	sGS038	-14.7725	16 -- 25	996 -- 1005
	sGS077	-14.5999	6 -- 71	645 -- 705
	sGS033	-14.3816	53 -- 72	396 -- 413
	sGS019	-14.076	52 -- 62	307 -- 318
	sGS069	-13.585	2 -- 21	41 -- 61
	sGS010	-13.3643	12 -- 29	442 -- 459
	sGS014	-13.2651	73 -- 94	308 -- 328
	sGS040	-13.1945	45 -- 80	176 -- 205
	sGS025	-12.9597	1 -- 45	367 -- 398
	sGS050	-12.6116	2 -- 28	42 -- 72
	sGS029	-12.571	12 -- 63	888 -- 933
	sGS037	-12.4922	94 -- 119	876 -- 905
	sGS060	-12.0789	279 -- 295	389 -- 406
	sGS057	-11.778	4 -- 42	8 -- 50
	sGS041	-11.6	35 -- 54	501 -- 517
	sGS015	-11.3551	116 -- 127	402 -- 414
	sGS107	-10.6663	6 -- 26	896 -- 914
	sGS048	-10.6189	42 -- 52	748 -- 758
	sGS026	-10.5606	48 -- 80	449 -- 477
	sGS016	-10.3626	60 -- 80	994 -- 1014
	sGS097	-10.3514	23 -- 39	795 -- 812
SE37_00350	sGS027	-14.4171	24 -- 61	79 -- 109
	sGS017	-14.3863	123 -- 153	536 -- 577
	sGS083	-13.4609	209 -- 224	49 -- 66
	sGS057	-12.7834	4 -- 26	387 -- 406
	sGS069	-12.7413	44 -- 52	299 -- 307
	sGS026	-12.4645	118 -- 138	329 -- 349
	sGS025	-12.0634	9 -- 39	470 -- 503
	sGS014	-11.4456	51 -- 59	268 -- 276
	sGS077	-11.1348	4 -- 23	300 -- 318
	sGS033	-10.9942	53 -- 67	570 -- 583
SE37_01425	sGS019	-19.8622	46 -- 63	634 -- 650
	sGS108	-19.1127	1 -- 42	269 -- 310
	sGS027	-18.8801	23 -- 66	1046 -- 1104
	sGS048	-16.5545	17 -- 27	1093 -- 1103
	sGS026	-15.7527	48 -- 80	994 -- 1022
	sGS038	-15.6536	440 -- 454	1164 -- 1177
	sGS025	-15.4474	3 -- 43	1173 -- 1203
	sGS050	-14.965	14 -- 45	561 -- 593
	sGS016	-14.6373	60 -- 80	1156 -- 1175
	sGS033	-14.6282	49 -- 72	529 -- 557
	sGS040	-14.2684	36 -- 79	797 -- 834
	sGS097	-13.5297	23 -- 34	265 -- 276
	sGS041	-12.9056	28 -- 38	818 -- 828
	sGS037	-12.1833	114 -- 124	994 -- 1004
	sGS069	-11.3917	45 -- 54	82 -- 91
	sGS017	-11.1664	125 -- 137	905 -- 918
	sGS060	-11.1088	277 -- 322	537 -- 589
	sGS057	-11.0595	7 -- 41	1067 -- 1121
	sGS014	-11.0328	57 -- 76	245 -- 264
	sGS107	-10.8073	3 -- 24	826 -- 844
	sGS080	-10.7847	79 -- 91	515 -- 526
	sGS083	-10.7186	59 -- 74	502 -- 516
	sGS029	-10.1313	13 -- 36	976 -- 995
SE37_01745	sGS069	-19.1265	1 -- 49	1297 -- 1347
	sGS080	-17.7009	28 -- 50	877 -- 900
	sGS041	-17.4628	32 -- 59	1778 -- 1800
	sGS037	-16.0711	95 -- 132	1738 -- 1761
	sGS019	-16.0376	136 -- 157	630 -- 655
	sGS027	-15.4737	24 -- 59	771 -- 808
	sGS038	-15.3082	440 -- 453	537 -- 552
	sGS048	-14.8463	44 -- 69	320 -- 342
	sGS097	-14.5355	18 -- 40	1158 -- 1183
	sGS083	-14.5134	209 -- 222	1879 -- 1893
	sGS040	-14.0063	39 -- 76	1610 -- 1649
	sGS014	-13.2612	55 -- 94	1680 -- 1720
	sGS029	-13.1701	1 -- 64	1565 -- 1623
	sGS078	-13.0783	5 -- 27	860 -- 885
	sGS025	-12.7478	1 -- 32	1090 -- 1118
	sGS057	-12.5318	15 -- 33	964 -- 979
	sGS026	-12.1353	48 -- 65	1803 -- 1820
	sGS108	-12.0434	23 -- 34	963 -- 975
	sGS033	-11.6088	46 -- 71	198 -- 233
	sGS060	-11.5579	33 -- 79	685 -- 735
	sGS016	-11.2974	59 -- 75	904 -- 919
	sGS077	-10.7212	6 -- 15	208 -- 218
	sGS050	-10.5891	1 -- 14	86 -- 99
	sGS084	-10.5226	30 -- 41	963 -- 975
SE37_02820	sGS027	-20.0346	3 -- 80	461 -- 534
	sGS083	-19.1311	144 -- 219	1058 -- 1147
	sGS040	-18.7209	61 -- 79	206 -- 226
	sGS038	-15.1788	441 -- 455	997 -- 1011
	sGS019	-14.668	50 -- 61	554 -- 564
	sGS057	-13.6043	3 -- 25	503 -- 523
	sGS026	-13.4613	50 -- 139	1039 -- 1119
	sGS048	-13.099	17 -- 28	1066 -- 1078
	sGS069	-13.0509	4 -- 48	64 -- 97
	sGS016	-12.6137	12 -- 20	33 -- 41
	sGS060	-12.1596	284 -- 305	758 -- 779
	sGS097	-11.9398	23 -- 34	268 -- 279
	sGS029	-11.5306	38 -- 45	768 -- 775
	sGS077	-11.3219	5 -- 13	559 -- 568
	sGS017	-10.7278	82 -- 94	760 -- 772
	sGS037	-10.5906	114 -- 140	780 -- 804
	sGS033	-10.4033	48 -- 70	378 -- 397
	sGS025	-10.0787	1 -- 46	445 -- 480
SE37_02825	sGS040	-21.8981	37 -- 79	613 -- 655
	sGS027	-21.6212	19 -- 68	831 -- 880
	sGS026	-15.5813	59 -- 91	277 -- 305
	sGS038	-15.5426	440 -- 459	1164 -- 1186
	sGS069	-15.2983	10 -- 46	67 -- 97
	sGS019	-15.2189	145 -- 158	1020 -- 1032
	sGS083	-14.8089	144 -- 168	196 -- 218
	sGS057	-13.9105	7 -- 41	461 -- 497
	sGS060	-13.8606	23 -- 80	742 -- 807
	sGS033	-13.4343	49 -- 72	389 -- 412
	sGS084	-13.3925	69 -- 92	551 -- 570
	sGS041	-12.2288	32 -- 43	697 -- 708
	sGS078	-12.1594	3 -- 29	495 -- 518
	sGS016	-11.7955	10 -- 19	31 -- 40
	sGS097	-11.7896	75 -- 87	908 -- 920
	sGS050	-11.7088	10 -- 45	444 -- 476
	sGS107	-11.588	6 -- 44	985 -- 1034
	sGS029	-11.5662	31 -- 45	816 -- 828
	sGS077	-10.7926	62 -- 74	96 -- 108
	sGS048	-10.7701	14 -- 69	269 -- 318
	sGS037	-10.6629	34 -- 48	154 -- 171
	sGS080	-10.6455	34 -- 73	982 -- 1019
	sGS108	-10.4977	11 -- 35	928 -- 955
	sGS014	-10.3863	44 -- 62	918 -- 936
SE37_02835	sGS050	-24.0507	10 -- 42	564 -- 602
	sGS027	-20.9774	17 -- 69	1133 -- 1203
	sGS029	-18.3357	9 -- 54	1188 -- 1230
	sGS038	-18.258	440 -- 480	1008 -- 1047
	sGS037	-16.4537	95 -- 123	912 -- 945
	sGS019	-16.054	47 -- 63	646 -- 661
	sGS060	-15.5438	278 -- 323	393 -- 439
	sGS033	-15.5306	49 -- 72	836 -- 856
	sGS025	-15.478	7 -- 39	787 -- 816
	sGS069	-14.1302	39 -- 54	100 -- 115
	sGS084	-13.0588	29 -- 42	616 -- 629
	sGS057	-12.9645	5 -- 26	459 -- 488
	sGS041	-12.4193	86 -- 93	111 -- 118
	sGS040	-12.3096	38 -- 58	444 -- 465
	sGS108	-12.2822	22 -- 47	576 -- 600
	sGS014	-11.9049	51 -- 76	257 -- 279
	sGS092	-11.842	30 -- 38	793 -- 801
	sGS017	-11.7006	14 -- 21	111 -- 118
	sGS016	-11.5517	7 -- 22	839 -- 852
	sGS077	-11.405	3 -- 18	665 -- 684
	sGS015	-10.8078	122 -- 129	982 -- 989
	sGS048	-10.5352	12 -- 69	1049 -- 1088
	sGS078	-10.4369	2 -- 16	914 -- 927
	sGS052	-10.4316	45 -- 55	111 -- 120
	sGS097	-10.1282	54 -- 74	916 -- 937
SE37_02865	sGS027	-20.0516	2 -- 36	312 -- 341
	sGS060	-18.3521	277 -- 317	728 -- 776
	sGS057	-15.6892	4 -- 42	1891 -- 1931
	sGS040	-15.4826	68 -- 80	817 -- 829
	sGS038	-15.3933	87 -- 114	735 -- 770
	sGS017	-15.3021	81 -- 92	860 -- 871
	sGS019	-13.9642	145 -- 174	1700 -- 1727
	sGS037	-13.6073	95 -- 131	915 -- 948
	sGS014	-13.5915	51 -- 81	21 -- 45
	sGS029	-13.2434	13 -- 55	740 -- 776
	sGS026	-12.8668	116 -- 126	1382 -- 1392
	sGS025	-12.8187	12 -- 26	1048 -- 1064
	sGS080	-12.5947	28 -- 47	327 -- 349
	sGS069	-12.2378	42 -- 50	1426 -- 1434
	sGS016	-12.2105	8 -- 22	1415 -- 1431
	sGS041	-12.0711	40 -- 76	1756 -- 1799
	sGS052	-11.9845	2 -- 68	842 -- 904
	sGS107	-11.8146	5 -- 42	1000 -- 1033
	sGS033	-11.773	40 -- 71	1038 -- 1075
	sGS097	-11.6782	105 -- 115	1279 -- 1289
	sGS050	-11.4864	22 -- 46	1416 -- 1437
	sGS108	-11.4593	26 -- 67	427 -- 463
	sGS083	-11.2816	210 -- 222	959 -- 970
	sGS048	-11.092	19 -- 28	970 -- 979
	sGS077	-10.4908	157 -- 173	25 -- 40
	sGS078	-10.4121	1 -- 28	1195 -- 1231
	sGS084	-10.2035	32 -- 40	696 -- 704
SE37_02870	sGS038	-19.4183	440 -- 454	221 -- 235
	sGS029	-17.0663	2 -- 64	1178 -- 1234
	sGS016	-16.3157	60 -- 78	646 -- 666
	sGS040	-16.2786	38 -- 78	1051 -- 1093
	sGS027	-16.0337	24 -- 59	441 -- 474
	sGS057	-15.7966	13 -- 33	1017 -- 1036
	sGS025	-15.6339	1 -- 46	628 -- 675
	sGS019	-15.4794	145 -- 156	488 -- 499
	sGS069	-14.6766	36 -- 54	324 -- 345
	sGS033	-13.4716	40 -- 69	956 -- 979
	sGS037	-13.103	92 -- 108	196 -- 213
	sGS078	-12.8553	14 -- 29	516 -- 532
	sGS060	-12.6349	273 -- 305	297 -- 330
	sGS097	-12.3891	66 -- 87	1235 -- 1254
	sGS083	-12.3136	210 -- 220	1048 -- 1058
	sGS015	-11.3708	106 -- 144	382 -- 418
	sGS026	-10.7261	50 -- 82	201 -- 234
	sGS017	-10.5758	58 -- 82	261 -- 283
	sGS014	-10.4215	80 -- 92	928 -- 939
	sGS048	-10.4166	14 -- 36	1103 -- 1126
SE37_05900	sGS060	-19.3098	275 -- 288	174 -- 187
	sGS040	-18.8719	38 -- 80	501 -- 531
	sGS027	-18.0512	2 -- 76	953 -- 1013
	sGS057	-17.8009	5 -- 41	639 -- 670
	sGS010	-17.6897	12 -- 51	479 -- 511
	sGS069	-16.207	15 -- 43	109 -- 132
	sGS052	-15.4195	55 -- 68	1158 -- 1171
	sGS038	-15.2137	440 -- 454	994 -- 1008
	sGS016	-15.02	48 -- 79	542 -- 569
	sGS019	-14.5977	141 -- 158	378 -- 393
	sGS026	-14.5423	48 -- 69	902 -- 923
	sGS050	-14.1521	16 -- 46	1115 -- 1149
	sGS083	-13.985	167 -- 232	1020 -- 1069
	sGS041	-13.5705	41 -- 79	27 -- 69
	sGS077	-13.3426	6 -- 13	756 -- 763
	sGS084	-13.1714	8 -- 93	469 -- 554
	sGS033	-12.8381	48 -- 70	35 -- 46
	sGS014	-12.5753	53 -- 102	302 -- 349
	sGS048	-12.5639	17 -- 69	1017 -- 1067
	sGS029	-11.7325	40 -- 56	1104 -- 1120
	sGS078	-10.5551	81 -- 91	1234 -- 1244
	sGS097	-10.4433	25 -- 34	1411 -- 1420
	sGS108	-10.3916	41 -- 56	892 -- 907
SE37_06935	sGS069	-22.9752	10 -- 47	134 -- 173
	sGS025	-16.3978	1 -- 23	484 -- 506
	sGS050	-16.1865	3 -- 45	510 -- 561
	sGS033	-15.2104	48 -- 72	164 -- 193
	sGS026	-14.9487	79 -- 145	215 -- 272
	sGS010	-13.867	1 -- 18	290 -- 307
	sGS038	-13.7367	441 -- 453	494 -- 507
	sGS027	-13.5432	17 -- 68	387 -- 453
	sGS097	-13.3801	29 -- 40	775 -- 790
	sGS029	-12.1769	15 -- 44	555 -- 582
	sGS083	-12.0178	211 -- 223	773 -- 785
	sGS057	-11.8548	19 -- 41	133 -- 156
	sGS019	-11.739	60 -- 68	415 -- 424
	sGS016	-11.5322	3 -- 20	157 -- 175
	sGS060	-11.2007	188 -- 200	317 -- 330
	sGS084	-11.0881	80 -- 93	50 -- 64
	sGS078	-10.9648	96 -- 105	279 -- 288
	sGS040	-10.5831	38 -- 49	265 -- 276
	sGS037	-10.5475	40 -- 48	392 -- 400
	sGS015	-10.5112	1 -- 20	354 -- 376
	sGS041	-10.3281	28 -- 40	7 -- 19
SE37_08180	sGS027	-20.2684	17 -- 69	1318 -- 1378
	sGS010	-19.138	1 -- 22	890 -- 915
	sGS033	-17.9393	45 -- 72	1500 -- 1524
	sGS026	-16.0029	51 -- 140	1014 -- 1105
	sGS083	-15.4285	134 -- 167	649 -- 682
	sGS060	-15.0746	279 -- 314	227 -- 269
	sGS019	-14.728	141 -- 159	248 -- 265
	sGS050	-14.2199	3 -- 28	835 -- 859
	sGS040	-14.0889	47 -- 77	1286 -- 1309
	sGS108	-13.5909	20 -- 42	1197 -- 1218
	sGS097	-13.0771	26 -- 34	1193 -- 1201
	sGS057	-12.7392	7 -- 25	1278 -- 1295
	sGS052	-12.2513	55 -- 64	31 -- 40
	sGS078	-12.1241	13 -- 29	1264 -- 1281
	sGS014	-11.9876	78 -- 109	16 -- 51
	sGS041	-11.9639	41 -- 76	1441 -- 1479
	sGS016	-11.7041	7 -- 20	1103 -- 1116
	sGS025	-11.6131	33 -- 46	1373 -- 1387
	sGS029	-11.5766	14 -- 54	241 -- 271
	sGS077	-10.7667	4 -- 12	525 -- 533
	sGS038	-10.6556	442 -- 458	1120 -- 1134
	sGS069	-10.3409	40 -- 54	838 -- 853
	sGS037	-10.0937	95 -- 130	1396 -- 1431
	sGS080	-10.0065	61 -- 67	1341 -- 1347
SE37_11360	sGS027	-18.5845	109 -- 132	266 -- 292
	sGS019	-18.1839	142 -- 176	1249 -- 1288
	sGS080	-15.8194	27 -- 98	1220 -- 1289
	sGS029	-15.8044	38 -- 45	1092 -- 1099
	sGS040	-14.1334	33 -- 79	1187 -- 1236
	sGS078	-14.0362	1 -- 29	264 -- 292
	sGS041	-13.7115	28 -- 62	708 -- 742
	sGS033	-13.2301	50 -- 71	555 -- 572
	sGS025	-12.7082	17 -- 46	1295 -- 1324
	sGS083	-12.4383	150 -- 178	1249 -- 1277
	sGS015	-12.3554	121 -- 127	36 -- 42
	sGS077	-12.3086	1 -- 20	37 -- 56
	sGS050	-12.1229	4 -- 13	36 -- 45
	sGS048	-12.0957	17 -- 26	1024 -- 1033
	sGS038	-12.0757	428 -- 455	541 -- 563
	sGS060	-12.0041	2 -- 27	332 -- 358
	sGS037	-11.6184	91 -- 124	1373 -- 1403
	sGS026	-11.5861	48 -- 84	704 -- 741
	sGS057	-11.374	14 -- 25	1228 -- 1239
	sGS017	-10.8377	14 -- 21	42 -- 49
	sGS108	-10.831	27 -- 54	1071 -- 1096
	sGS097	-10.7866	26 -- 37	1020 -- 1031
	sGS052	-10.6273	37 -- 67	31 -- 61
	sGS014	-10.5083	81 -- 105	1286 -- 1305
	sGS016	-10.451	4 -- 28	1154 -- 1188
SE37_11370	sGS027	-18.5517	20 -- 61	804 -- 843
	sGS033	-17.1796	40 -- 68	576 -- 604
	sGS019	-15.2078	50 -- 61	623 -- 633
	sGS107	-13.7398	21 -- 45	781 -- 810
	sGS048	-13.1141	18 -- 68	419 -- 460
	sGS069	-13.015	15 -- 42	651 -- 675
	sGS040	-12.6825	33 -- 79	636 -- 675
	sGS050	-12.4439	34 -- 45	603 -- 614
	sGS026	-12.0213	57 -- 80	43 -- 68
	sGS057	-11.9017	6 -- 42	486 -- 525
	sGS010	-11.8767	17 -- 49	968 -- 992
	sGS083	-11.3651	145 -- 153	1019 -- 1027
	sGS078	-11.2856	1 -- 29	378 -- 398
	sGS014	-10.92	44 -- 56	873 -- 885
	sGS037	-10.7064	114 -- 153	982 -- 1024
	sGS108	-10.6775	26 -- 54	166 -- 195
	sGS060	-10.5158	37 -- 50	393 -- 405
	sGS038	-10.4833	467 -- 480	64 -- 76
	sGS080	-10.4796	28 -- 50	993 -- 1016
	sGS029	-10.0636	40 -- 54	814 -- 829
	sGS097	-10.0077	24 -- 34	58 -- 68
SE37_11760	sGS027	-22.3801	23 -- 67	2187 -- 2227
	sGS060	-20.9435	12 -- 67	5257 -- 5310
	sGS019	-20.1226	139 -- 173	5756 -- 5785
	sGS050	-18.8366	12 -- 38	8194 -- 8220
	sGS083	-18.4908	209 -- 223	1136 -- 1151
	sGS038	-18.4305	441 -- 480	498 -- 530
	sGS069	-18.3049	9 -- 54	8208 -- 8244
	sGS040	-16.6386	37 -- 76	4919 -- 4961
	sGS037	-16.4567	95 -- 118	6787 -- 6810
	sGS080	-16.1842	52 -- 73	1005 -- 1026
	sGS033	-16.0216	49 -- 71	5612 -- 5631
	sGS077	-15.9042	27 -- 54	813 -- 843
	sGS048	-15.4279	14 -- 68	5244 -- 5300
	sGS057	-14.8862	11 -- 25	2218 -- 2230
	sGS016	-14.8578	7 -- 27	3276 -- 3296
	sGS010	-14.5041	12 -- 29	7545 -- 7563
	sGS025	-13.9231	1 -- 45	4958 -- 4998
	sGS014	-13.5954	45 -- 56	8233 -- 8244
	sGS108	-13.4228	26 -- 55	1357 -- 1389
	sGS026	-13.4206	48 -- 79	2451 -- 2483
	sGS097	-13.3388	26 -- 34	4381 -- 4389
	sGS029	-13.3352	1 -- 54	699 -- 750
	sGS041	-12.9044	51 -- 59	3178 -- 3186
	sGS084	-12.7896	13 -- 51	4752 -- 4794
	sGS107	-12.425	2 -- 45	1354 -- 1411
	sGS017	-11.9386	144 -- 158	6564 -- 6577
	sGS078	-11.165	1 -- 27	2972 -- 2992
	sGS052	-10.9498	6 -- 26	2898 -- 2918
SE37_11830	sGS027	-20.6219	23 -- 63	464 -- 502
	sGS038	-18.5893	441 -- 458	1945 -- 1965
	sGS040	-18.0276	41 -- 79	369 -- 403
	sGS069	-16.5285	10 -- 42	2946 -- 2975
	sGS033	-16.4074	49 -- 71	1350 -- 1372
	sGS060	-16.3881	24 -- 39	447 -- 462
	sGS097	-15.9375	50 -- 86	1698 -- 1734
	sGS057	-15.9134	11 -- 42	1166 -- 1213
	sGS107	-15.4091	3 -- 25	1638 -- 1656
	sGS019	-15.3914	145 -- 174	1650 -- 1687
	sGS048	-15.256	44 -- 59	2835 -- 2850
	sGS029	-14.7215	11 -- 54	2382 -- 2418
	sGS014	-14.6403	8 -- 20	2434 -- 2446
	sGS026	-14.4085	50 -- 97	2869 -- 2920
	sGS041	-14.2529	27 -- 94	2841 -- 2921
	sGS084	-13.8634	30 -- 42	568 -- 580
	sGS017	-13.7073	86 -- 104	1547 -- 1571
	sGS077	-13.1695	6 -- 54	1470 -- 1519
	sGS052	-13.0675	59 -- 67	739 -- 747
	sGS108	-13.0322	26 -- 56	1574 -- 1610
	sGS037	-12.8854	37 -- 48	1196 -- 1207
	sGS083	-12.7606	216 -- 228	1795 -- 1807
	sGS050	-12.4078	4 -- 46	2642 -- 2678
	sGS025	-12.074	5 -- 21	2667 -- 2684
	sGS016	-11.849	12 -- 21	2967 -- 2976
	sGS080	-11.2407	115 -- 132	2160 -- 2174
	sGS078	-10.8088	1 -- 10	717 -- 726
	sGS010	-10.5381	11 -- 18	1882 -- 1889
SE37_11835	sGS038	-17.0878	439 -- 453	305 -- 319
	sGS029	-16.0498	31 -- 47	166 -- 182
	sGS060	-15.2351	276 -- 286	420 -- 430
	sGS025	-15.0752	4 -- 44	284 -- 319
	sGS048	-14.8029	47 -- 58	36 -- 47
	sGS069	-14.5356	2 -- 27	290 -- 314
	sGS026	-14.056	41 -- 88	446 -- 495
	sGS017	-13.9468	1 -- 25	481 -- 505
	sGS050	-13.6978	14 -- 46	290 -- 320
	sGS027	-13.51	26 -- 75	353 -- 402
	sGS080	-13.4264	26 -- 39	784 -- 797
	sGS057	-12.1943	13 -- 26	706 -- 718
	sGS037	-11.3464	97 -- 132	114 -- 149
	sGS083	-11.2782	36 -- 67	111 -- 136
	sGS097	-11.0408	28 -- 45	446 -- 463
	sGS019	-10.5294	146 -- 158	672 -- 684
SE37_11920	sGS016	-16.9879	4 -- 81	10 -- 81
	sGS027	-16.9356	20 -- 61	520 -- 566
	sGS040	-16.4625	37 -- 76	18 -- 59
	sGS050	-16.4236	6 -- 21	227 -- 241
	sGS033	-15.7861	39 -- 52	227 -- 240
	sGS048	-15.3762	17 -- 28	550 -- 561
	sGS084	-15.3298	31 -- 92	637 -- 696
	sGS025	-14.5956	1 -- 45	283 -- 321
	sGS080	-14.5108	120 -- 133	180 -- 193
	sGS010	-14.0108	12 -- 29	204 -- 219
	sGS069	-13.1356	12 -- 48	229 -- 264
	sGS019	-13.0809	52 -- 61	552 -- 561
	sGS078	-12.7845	61 -- 94	75 -- 113
	sGS107	-12.7763	35 -- 45	651 -- 661
	sGS108	-12.7055	26 -- 55	69 -- 100
	sGS038	-11.5132	193 -- 220	765 -- 790
	sGS037	-11.4827	104 -- 127	55 -- 78
	sGS083	-11.1472	209 -- 223	734 -- 744
	sGS060	-11.1423	308 -- 324	223 -- 239
	sGS014	-10.128	65 -- 92	186 -- 214
	sGS077	-10.0483	5 -- 11	624 -- 630
SE37_12935	sGS069	-24.2204	10 -- 27	53 -- 70
	sGS050	-20.4337	12 -- 45	340 -- 373
	sGS033	-18.0485	48 -- 70	802 -- 825
	sGS019	-16.9953	140 -- 175	1297 -- 1329
	sGS027	-16.9679	50 -- 66	1323 -- 1341
	sGS057	-16.6111	3 -- 25	192 -- 216
	sGS029	-16.3092	31 -- 55	1035 -- 1055
	sGS048	-16.0726	47 -- 59	235 -- 249
	sGS107	-15.8046	33 -- 45	267 -- 279
	sGS038	-13.569	440 -- 453	489 -- 502
	sGS060	-13.2682	2 -- 79	1171 -- 1243
	sGS016	-12.6892	11 -- 25	49 -- 63
	sGS108	-12.2654	27 -- 42	1103 -- 1116
	sGS026	-12.0579	118 -- 138	635 -- 654
	sGS010	-11.6498	25 -- 40	1213 -- 1228
	sGS025	-11.5653	11 -- 33	96 -- 118
	sGS077	-11.3928	6 -- 13	1356 -- 1363
	sGS078	-11.3829	46 -- 105	1152 -- 1205
	sGS015	-10.5391	121 -- 129	391 -- 399
	sGS037	-10.397	114 -- 125	1098 -- 1109
	sGS014	-10.2246	45 -- 57	53 -- 65
	sGS097	-10.2131	26 -- 33	1100 -- 1107
SE37_12940	sGS027	-16.3121	16 -- 69	176 -- 229
	sGS069	-15.6926	15 -- 50	405 -- 433
	sGS025	-13.2832	28 -- 46	188 -- 209
	sGS017	-12.0611	6 -- 20	136 -- 151
	sGS041	-11.6081	29 -- 45	118 -- 132
	sGS060	-11.193	275 -- 288	49 -- 64
	sGS019	-11.177	103 -- 157	24 -- 65
	sGS057	-11.0683	2 -- 25	178 -- 203
	sGS038	-10.996	34 -- 47	22 -- 36
	sGS014	-10.4946	78 -- 94	399 -- 416
	sGS092	-10.3584	27 -- 33	343 -- 349
	sGS015	-10.2969	122 -- 136	45 -- 59
	sGS040	-10.1072	33 -- 46	227 -- 239
	sGS048	-10.0774	19 -- 28	415 -- 424
SE37_14295	sGS017	-18.1185	82 -- 112	23 -- 57
	sGS050	-17.5606	1 -- 44	319 -- 357
	sGS069	-16.4635	10 -- 46	150 -- 177
	sGS057	-15.8175	1 -- 42	418 -- 469
	sGS029	-15.1945	11 -- 50	309 -- 341
	sGS033	-15.1727	45 -- 70	135 -- 168
	sGS080	-13.1573	18 -- 36	473 -- 491
	sGS016	-12.6897	7 -- 23	204 -- 223
	sGS060	-12.483	277 -- 312	346 -- 378
	sGS019	-11.9896	60 -- 68	486 -- 494
	sGS027	-11.4746	23 -- 61	263 -- 288
	sGS038	-11.3949	59 -- 69	545 -- 555
	sGS037	-11.2844	95 -- 131	129 -- 164
	sGS052	-10.9439	50 -- 68	24 -- 45
	sGS025	-10.8856	2 -- 34	345 -- 370
	sGS048	-10.788	17 -- 27	505 -- 515
	sGS010	-10.3108	11 -- 18	492 -- 499
	sGS077	-10.0729	63 -- 76	323 -- 336
SE37_15310	sGS033	-21.4548	39 -- 71	596 -- 625
	sGS025	-19.5548	2 -- 43	603 -- 650
	sGS050	-19.292	3 -- 45	590 -- 624
	sGS107	-17.777	6 -- 45	369 -- 408
	sGS060	-16.1409	284 -- 320	748 -- 784
	sGS010	-15.8481	17 -- 32	42 -- 58
	sGS078	-14.7522	2 -- 29	876 -- 903
	sGS019	-14.5692	142 -- 160	229 -- 250
	sGS108	-14.0272	19 -- 43	800 -- 826
	sGS057	-13.8391	12 -- 41	40 -- 76
	sGS040	-13.691	41 -- 58	240 -- 259
	sGS037	-13.3062	101 -- 118	596 -- 617
	sGS014	-13.1864	78 -- 94	200 -- 216
	sGS027	-12.8038	19 -- 31	490 -- 502
	sGS077	-12.5446	12 -- 25	611 -- 624
	sGS080	-12.4453	63 -- 133	591 -- 663
	sGS069	-11.7977	8 -- 37	792 -- 825
	sGS097	-11.7514	61 -- 87	806 -- 830
	sGS038	-11.7384	440 -- 458	846 -- 863
	sGS029	-11.4469	29 -- 54	498 -- 527
	sGS015	-11.2499	121 -- 128	634 -- 641
	sGS017	-10.6935	94 -- 117	250 -- 273
	sGS084	-10.6477	28 -- 41	856 -- 868
	sGS016	-10.2425	8 -- 28	743 -- 762
	sGS083	-10.0356	209 -- 222	61 -- 75
SE37_15520	sGS019	-16.8254	2 -- 68	1180 -- 1243
	sGS078	-16.766	1 -- 94	407 -- 508
	sGS027	-16.5224	3 -- 39	633 -- 663
	sGS038	-16.4326	440 -- 458	326 -- 346
	sGS040	-16.2335	39 -- 76	1211 -- 1240
	sGS048	-15.4801	1 -- 38	1555 -- 1596
	sGS083	-15.1882	209 -- 227	1041 -- 1059
	sGS033	-14.7787	49 -- 71	495 -- 516
	sGS037	-14.0953	95 -- 133	239 -- 287
	sGS017	-13.7454	79 -- 90	1601 -- 1612
	sGS025	-13.5304	6 -- 18	1376 -- 1388
	sGS029	-13.4845	27 -- 45	449 -- 465
	sGS097	-13.1886	18 -- 40	1180 -- 1204
	sGS041	-13.0071	41 -- 53	1721 -- 1734
	sGS016	-12.7736	10 -- 27	1278 -- 1296
	sGS010	-12.5793	9 -- 18	738 -- 747
	sGS077	-12.3613	3 -- 13	1481 -- 1491
	sGS014	-12.1681	65 -- 92	1816 -- 1839
	sGS026	-11.9629	108 -- 143	729 -- 764
	sGS060	-11.8723	277 -- 320	1342 -- 1381
	sGS050	-11.5896	13 -- 45	240 -- 279
	sGS052	-11.4799	53 -- 61	1358 -- 1366
	sGS080	-11.4256	41 -- 72	1555 -- 1588
	sGS057	-10.9591	12 -- 22	792 -- 802
	sGS015	-10.8918	104 -- 119	651 -- 666
	sGS069	-10.0315	22 -- 53	1432 -- 1463
SE37_16120	sGS025	-17.7665	4 -- 44	201 -- 251
	sGS037	-15.9864	106 -- 125	142 -- 161
	sGS033	-15.9413	39 -- 70	199 -- 238
	sGS050	-14.8962	1 -- 44	140 -- 174
	sGS027	-12.6859	26 -- 65	20 -- 66
	sGS060	-12.5022	123 -- 164	212 -- 246
	sGS078	-12.4458	34 -- 72	208 -- 242
	sGS015	-12.1622	90 -- 107	201 -- 218
	sGS077	-11.954	6 -- 13	24 -- 31
	sGS083	-11.6188	71 -- 93	16 -- 36
	sGS048	-11.6001	19 -- 27	58 -- 66
	sGS040	-11.253	41 -- 67	136 -- 151
	sGS057	-11.0907	24 -- 30	207 -- 213
	sGS108	-10.9575	44 -- 54	202 -- 213
	sGS019	-10.6421	137 -- 155	11 -- 28
SE37_05905	sGS050	-23.7606	16 -- 44	218 -- 243
	sGS040	-15.7744	38 -- 80	32 -- 81
	sGS027	-14.8873	23 -- 63	65 -- 109
	sGS060	-14.2535	275 -- 290	223 -- 238
	sGS097	-13.9573	18 -- 39	32 -- 52
	sGS038	-13.3188	418 -- 479	41 -- 105
	sGS092	-12.9776	18 -- 33	81 -- 99
	sGS019	-12.6957	46 -- 69	32 -- 62
	sGS077	-12.566	1 -- 25	223 -- 250
	sGS083	-12.2768	65 -- 85	89 -- 107
	sGS025	-12.2276	5 -- 18	230 -- 243
	sGS033	-11.8228	47 -- 72	215 -- 238
	sGS069	-11.5355	41 -- 51	225 -- 235
	sGS080	-11.4343	84 -- 104	226 -- 247
	sGS014	-10.9133	44 -- 56	231 -- 242
	sGS015	-10.7107	91 -- 105	140 -- 157
SE37_04245	sGS050	-18.6493	3 -- 22	969 -- 990
	sGS026	-18.2971	44 -- 94	281 -- 346
	sGS069	-18.2723	10 -- 43	1359 -- 1396
	sGS025	-17.8035	10 -- 40	143 -- 176
	sGS033	-17.0172	48 -- 70	1032 -- 1054
	sGS060	-16.4446	270 -- 317	1361 -- 1410
	sGS038	-15.296	433 -- 459	64 -- 96
	sGS080	-15.0517	77 -- 97	1392 -- 1414
	sGS019	-14.906	142 -- 159	1127 -- 1144
	sGS048	-14.7071	11 -- 52	391 -- 436
	sGS029	-14.5741	37 -- 45	1386 -- 1394
	sGS016	-13.8914	3 -- 22	1033 -- 1054
	sGS027	-13.3053	50 -- 67	496 -- 513
	sGS083	-13.0889	216 -- 228	1129 -- 1142
	sGS040	-12.9784	37 -- 79	1110 -- 1153
	sGS015	-12.0314	123 -- 142	1245 -- 1264
	sGS014	-11.9583	59 -- 81	1076 -- 1098
	sGS037	-11.8982	106 -- 129	218 -- 241
	sGS057	-11.537	5 -- 40	1350 -- 1388
	sGS078	-11.2635	12 -- 29	99 -- 118
	sGS092	-10.8037	31 -- 38	739 -- 746
	sGS077	-10.6289	60 -- 70	231 -- 241
	sGS108	-10.6153	46 -- 54	277 -- 285
	sGS097	-10.3179	78 -- 87	99 -- 108
SE37_08195	sGS027	-19.7345	1 -- 80	3138 -- 3229
	sGS026	-19.3368	102 -- 144	1845 -- 1884
	sGS048	-18.2815	12 -- 69	1832 -- 1900
	sGS080	-17.8933	77 -- 128	909 -- 959
	sGS019	-16.7535	137 -- 158	1592 -- 1615
	sGS038	-16.5366	440 -- 454	803 -- 817
	sGS014	-15.7824	57 -- 94	2168 -- 2204
	sGS016	-14.9507	18 -- 76	1917 -- 1959
	sGS083	-14.6991	217 -- 233	3812 -- 3831
	sGS040	-14.5979	39 -- 78	1851 -- 1904
	sGS069	-14.0306	19 -- 54	901 -- 937
	sGS097	-13.9407	19 -- 39	3432 -- 3453
	sGS057	-13.8644	14 -- 25	2170 -- 2181
	sGS033	-13.3083	44 -- 72	926 -- 945
	sGS084	-13.1439	29 -- 42	1524 -- 1538
	sGS077	-13.1023	159 -- 185	2048 -- 2071
	sGS025	-12.9638	6 -- 46	910 -- 963
	sGS010	-12.9115	15 -- 31	2185 -- 2208
	sGS029	-12.8244	38 -- 45	2862 -- 2869
	sGS060	-12.3714	288 -- 310	1309 -- 1332
	sGS052	-12.0811	55 -- 68	2793 -- 2805
	sGS041	-11.1195	41 -- 62	235 -- 255
	sGS108	-10.8522	19 -- 34	1720 -- 1738
	sGS107	-10.7288	8 -- 24	1722 -- 1741
	sGS017	-10.6496	57 -- 95	2640 -- 2682
SE37_12120	sGS027	-17.8158	30 -- 60	1193 -- 1235
	sGS040	-17.6216	39 -- 78	738 -- 778
	sGS060	-17.6111	286 -- 314	1236 -- 1262
	sGS029	-16.3664	27 -- 53	1109 -- 1140
	sGS069	-15.983	23 -- 48	1464 -- 1489
	sGS050	-15.6039	3 -- 46	161 -- 201
	sGS019	-15.135	47 -- 63	802 -- 819
	sGS057	-14.9575	4 -- 25	1888 -- 1912
	sGS048	-14.4345	37 -- 67	1609 -- 1642
	sGS108	-14.259	22 -- 53	215 -- 251
	sGS026	-13.3016	128 -- 140	1435 -- 1446
	sGS033	-12.9662	49 -- 70	487 -- 510
	sGS078	-12.8917	83 -- 93	783 -- 793
	sGS025	-12.4346	6 -- 24	1248 -- 1263
	sGS038	-12.3195	440 -- 453	792 -- 805
	sGS041	-12.2968	22 -- 30	104 -- 112
	sGS083	-11.6813	217 -- 228	690 -- 702
	sGS016	-11.6462	6 -- 22	1108 -- 1125
	sGS097	-11.2207	26 -- 34	1504 -- 1512
	sGS077	-11.1081	1 -- 19	372 -- 390
	sGS037	-10.9784	93 -- 132	646 -- 686
	sGS080	-10.5649	22 -- 37	44 -- 58
	sGS015	-10.3973	122 -- 129	1054 -- 1061
	sGS014	-10.3497	78 -- 110	368 -- 394
	sGS017	-10.1399	123 -- 137	404 -- 416
SE37_11965	sGS048	-18.3741	13 -- 69	167 -- 229
	sGS027	-17.4898	14 -- 69	881 -- 945
	sGS017	-16.084	81 -- 91	1113 -- 1123
	sGS083	-15.8913	215 -- 228	838 -- 852
	sGS038	-15.3658	441 -- 458	447 -- 463
	sGS016	-14.9536	10 -- 72	116 -- 176
	sGS029	-14.5344	1 -- 60	952 -- 994
	sGS078	-14.1531	6 -- 28	961 -- 977
	sGS057	-13.0209	14 -- 42	638 -- 666
	sGS019	-12.5524	140 -- 158	78 -- 98
	sGS026	-12.3551	109 -- 137	1092 -- 1111
	sGS025	-11.929	4 -- 17	1097 -- 1110
	sGS052	-11.5085	56 -- 67	611 -- 631
	sGS050	-11.3811	23 -- 46	678 -- 705
	sGS010	-11.2143	10 -- 50	5 -- 38
	sGS040	-11.1225	36 -- 58	33 -- 48
	sGS080	-10.1906	78 -- 88	150 -- 160
SE37_10790	sGS060	-19.0564	1 -- 82	479 -- 559
	sGS033	-17.4545	46 -- 70	727 -- 752
	sGS027	-17.2282	50 -- 75	381 -- 405
	sGS092	-17.1436	2 -- 34	527 -- 562
	sGS019	-16.8615	111 -- 153	863 -- 902
	sGS037	-15.528	107 -- 125	970 -- 988
	sGS108	-15.0024	23 -- 54	549 -- 582
	sGS025	-14.5284	6 -- 45	158 -- 207
	sGS097	-14.5098	19 -- 39	931 -- 951
	sGS029	-13.3369	1 -- 44	1062 -- 1107
	sGS040	-13.1092	35 -- 79	285 -- 318
	sGS080	-12.2492	34 -- 47	1277 -- 1289
	sGS050	-12.1696	17 -- 46	1157 -- 1188
	sGS038	-12.0278	24 -- 47	1342 -- 1362
	sGS077	-11.7896	4 -- 19	302 -- 316
	sGS016	-11.7768	10 -- 20	961 -- 972
	sGS069	-11.5583	39 -- 54	780 -- 796
	sGS048	-11.2861	20 -- 29	947 -- 956
	sGS078	-11.2843	5 -- 28	67 -- 89
	sGS014	-11.2504	49 -- 66	155 -- 173
	sGS057	-11.0835	16 -- 39	453 -- 478
	sGS052	-10.9801	57 -- 65	1281 -- 1289
	sGS107	-10.788	33 -- 45	1035 -- 1047
	sGS083	-10.185	220 -- 228	916 -- 924
SE37_11970	sGS048	-22.2964	7 -- 53	372 -- 415
	sGS050	-20.7556	4 -- 22	83 -- 101
	sGS069	-19.7772	40 -- 54	83 -- 97
	sGS027	-19.2403	14 -- 72	1107 -- 1167
	sGS033	-16.0118	52 -- 72	716 -- 736
	sGS060	-14.4429	275 -- 288	556 -- 573
	sGS015	-13.9123	100 -- 127	946 -- 976
	sGS029	-13.8381	30 -- 52	479 -- 507
	sGS078	-13.8036	5 -- 29	569 -- 591
	sGS108	-13.4535	45 -- 56	83 -- 97
	sGS037	-12.8339	95 -- 110	93 -- 112
	sGS077	-12.7824	140 -- 166	251 -- 272
	sGS017	-12.6828	139 -- 157	134 -- 156
	sGS040	-12.2125	45 -- 68	673 -- 698
	sGS038	-12.072	433 -- 459	1137 -- 1164
	sGS083	-11.1984	45 -- 94	52 -- 96
	sGS057	-11.0475	7 -- 38	939 -- 972
	sGS014	-10.6622	54 -- 74	999 -- 1018
	sGS080	-10.4895	26 -- 50	1138 -- 1160
	sGS097	-10.3667	80 -- 87	1283 -- 1290
	sGS019	-10.3046	117 -- 157	1326 -- 1359
	sGS025	-10.068	14 -- 32	81 -- 98
SE37_10395	sGS038	-18.3764	440 -- 458	202 -- 222
	sGS080	-17.7209	28 -- 54	185 -- 210
	sGS027	-16.2308	2 -- 65	171 -- 228
	sGS050	-15.5902	13 -- 43	1445 -- 1476
	sGS019	-15.3099	114 -- 174	878 -- 951
	sGS052	-14.5406	55 -- 68	99 -- 111
	sGS010	-14.1429	12 -- 30	1229 -- 1242
	sGS040	-13.9941	33 -- 63	659 -- 684
	sGS025	-13.6808	3 -- 45	1667 -- 1717
	sGS083	-13.6043	209 -- 227	72 -- 93
	sGS097	-12.8967	26 -- 34	196 -- 204
	sGS041	-12.7604	44 -- 86	1190 -- 1230
	sGS084	-12.6559	84 -- 93	1316 -- 1325
	sGS060	-12.631	24 -- 82	1591 -- 1648
	sGS077	-12.5968	28 -- 61	955 -- 990
	sGS016	-12.0871	59 -- 75	876 -- 892
	sGS014	-11.9107	65 -- 94	1517 -- 1542
	sGS048	-11.4442	22 -- 68	951 -- 996
	sGS069	-11.2396	37 -- 52	481 -- 495
	sGS033	-11.2265	41 -- 72	1438 -- 1470
	sGS037	-11.1382	106 -- 127	1576 -- 1594
	sGS029	-10.8678	21 -- 47	369 -- 397
	sGS107	-10.8251	8 -- 44	187 -- 228
	sGS057	-10.59	16 -- 42	1597 -- 1618
	sGS026	-10.5873	48 -- 138	1697 -- 1773
	sGS108	-10.1413	33 -- 48	1298 -- 1318
SE37_06735	sGS108	-18.3006	8 -- 49	126 -- 169
	sGS050	-13.866	10 -- 24	155 -- 168
	sGS077	-13.809	4 -- 12	399 -- 407
	sGS041	-13.5868	29 -- 53	234 -- 256
	sGS040	-13.245	37 -- 79	248 -- 285
	sGS060	-12.9841	279 -- 317	126 -- 160
	sGS057	-12.6677	15 -- 32	124 -- 149
	sGS033	-11.7901	47 -- 58	406 -- 417
	sGS019	-11.3304	50 -- 63	353 -- 366
	sGS026	-11.123	128 -- 144	164 -- 180
	sGS080	-10.2536	77 -- 91	139 -- 158
	sGS037	-10.0343	104 -- 124	36 -- 56
SE37_06740	sGS050	-18.1437	6 -- 45	372 -- 403
	sGS057	-17.6948	1 -- 38	89 -- 134
	sGS097	-16.7838	28 -- 53	333 -- 358
	sGS108	-14.6084	27 -- 54	396 -- 423
	sGS025	-14.4412	1 -- 30	388 -- 411
	sGS069	-14.2459	14 -- 45	97 -- 133
	sGS060	-13.2334	291 -- 315	396 -- 423
	sGS052	-12.7138	49 -- 65	114 -- 133
	sGS027	-12.5499	26 -- 61	109 -- 150
	sGS015	-12.4843	122 -- 129	394 -- 401
	sGS048	-12.0476	19 -- 26	353 -- 360
	sGS040	-11.9765	36 -- 79	90 -- 119
	sGS038	-11.5962	97 -- 106	100 -- 109
	sGS077	-11.5538	61 -- 68	294 -- 301
	sGS014	-11.0134	78 -- 97	117 -- 136
	sGS033	-10.9639	51 -- 67	396 -- 410
	sGS026	-10.9329	17 -- 27	388 -- 398
	sGS083	-10.5293	82 -- 113	78 -- 109
	sGS037	-10.2743	82 -- 114	393 -- 428
SE37_06745	sGS027	-21.0803	1 -- 112	128 -- 241
	sGS025	-19.6658	14 -- 30	720 -- 736
	sGS083	-18.8473	209 -- 229	218 -- 239
	sGS048	-18.3685	39 -- 69	981 -- 1010
	sGS033	-15.9012	44 -- 72	933 -- 958
	sGS077	-15.4439	60 -- 75	722 -- 737
	sGS050	-15.3436	4 -- 45	46 -- 92
	sGS019	-15.0351	46 -- 61	287 -- 305
	sGS097	-14.652	58 -- 73	722 -- 737
	sGS069	-14.1702	36 -- 51	1032 -- 1051
	sGS029	-12.5534	13 -- 43	3 -- 26
	sGS037	-12.5285	103 -- 110	937 -- 944
	sGS026	-12.4028	116 -- 127	808 -- 819
	sGS040	-12.1789	33 -- 49	574 -- 590
	sGS017	-11.9343	108 -- 142	766 -- 798
	sGS060	-11.8748	281 -- 321	950 -- 1007
	sGS038	-11.5832	440 -- 473	985 -- 1018
	sGS052	-11.1499	54 -- 67	466 -- 479
	sGS108	-11.1268	42 -- 55	154 -- 165
	sGS057	-10.9263	1 -- 22	91 -- 113
	sGS041	-10.3861	37 -- 56	660 -- 679
	sGS010	-10.2288	11 -- 32	756 -- 781
SE37_06750	sGS069	-19.5288	2 -- 43	9 -- 55
	sGS019	-16.8807	46 -- 68	206 -- 227
	sGS029	-15.9709	39 -- 62	25 -- 46
	sGS060	-15.8745	286 -- 317	53 -- 86
	sGS017	-15.5105	128 -- 158	191 -- 227
	sGS108	-15.4923	27 -- 56	53 -- 81
	sGS033	-15.3384	46 -- 71	34 -- 59
	sGS040	-13.9164	33 -- 80	356 -- 401
	sGS078	-12.9698	91 -- 104	579 -- 592
	sGS037	-12.5319	101 -- 118	151 -- 168
	sGS077	-12.5295	2 -- 62	546 -- 602
	sGS050	-12.4555	5 -- 45	120 -- 167
	sGS097	-12.2558	30 -- 55	118 -- 146
	sGS041	-11.7764	47 -- 79	557 -- 583
	sGS025	-11.2363	11 -- 43	135 -- 166
	sGS014	-11.1164	46 -- 56	579 -- 590
	sGS048	-11.0642	49 -- 59	159 -- 169
	sGS038	-10.3491	211 -- 231	325 -- 344
SE37_06755	sGS069	-19.669	15 -- 50	100 -- 133
	sGS025	-17.5108	5 -- 18	582 -- 595
	sGS033	-15.3516	46 -- 72	996 -- 1021
	sGS040	-14.6411	36 -- 80	229 -- 272
	sGS060	-14.2247	275 -- 288	976 -- 995
	sGS057	-14.0875	5 -- 25	242 -- 262
	sGS050	-14.0833	5 -- 44	845 -- 890
	sGS108	-14.0747	22 -- 39	182 -- 200
	sGS027	-14.0407	50 -- 66	456 -- 474
	sGS029	-13.716	38 -- 64	102 -- 127
	sGS038	-13.7147	35 -- 62	901 -- 930
	sGS037	-13.5572	101 -- 110	882 -- 891
	sGS019	-12.2677	140 -- 159	67 -- 85
	sGS078	-11.9893	1 -- 28	671 -- 692
	sGS052	-11.9892	5 -- 19	671 -- 686
	sGS041	-11.9357	10 -- 63	357 -- 406
	sGS080	-11.4177	30 -- 43	444 -- 457
	sGS017	-11.344	9 -- 32	983 -- 1006
	sGS107	-11.3167	1 -- 25	218 -- 242
	sGS083	-11.0954	215 -- 235	708 -- 729
	sGS026	-10.695	118 -- 126	665 -- 673
	sGS016	-10.3854	63 -- 77	605 -- 619
	sGS077	-10.3264	60 -- 66	882 -- 888
	sGS097	-10.1017	56 -- 75	1073 -- 1093
SE37_06760	sGS027	-16.8916	2 -- 110	17 -- 123
	sGS029	-16.7596	9 -- 56	103 -- 144
	sGS050	-14.4499	11 -- 45	103 -- 137
	sGS015	-13.5255	123 -- 138	351 -- 367
	sGS069	-12.6146	2 -- 42	204 -- 244
	sGS014	-12.3702	62 -- 104	367 -- 402
	sGS041	-12.1486	47 -- 63	230 -- 246
	sGS040	-12.0961	41 -- 79	369 -- 399
	sGS057	-11.9294	7 -- 42	292 -- 327
	sGS019	-11.7891	52 -- 62	182 -- 192
	sGS060	-11.4627	142 -- 160	434 -- 453
	sGS080	-11.3832	120 -- 133	258 -- 273
	sGS033	-11.3538	49 -- 70	349 -- 368
	sGS097	-10.9461	59 -- 74	349 -- 364
	sGS038	-10.3743	442 -- 452	47 -- 57
SE37_02050	sGS057	-18.8881	2 -- 42	956 -- 990
	sGS050	-18.3576	9 -- 45	906 -- 949
	sGS069	-18.0374	11 -- 48	654 -- 696
	sGS040	-16.1239	37 -- 80	314 -- 349
	sGS077	-15.5653	159 -- 186	161 -- 191
	sGS014	-15.31	44 -- 62	802 -- 825
	sGS083	-14.9435	165 -- 213	317 -- 367
	sGS038	-14.7646	94 -- 111	464 -- 481
	sGS052	-14.3072	38 -- 67	976 -- 1005
	sGS027	-14.2547	26 -- 61	974 -- 1007
	sGS029	-14.0837	10 -- 46	917 -- 953
	sGS060	-13.4317	6 -- 53	1370 -- 1413
	sGS084	-13.1643	9 -- 47	280 -- 316
	sGS026	-12.7948	47 -- 66	7 -- 28
	sGS037	-12.4092	41 -- 50	1010 -- 1019
	sGS033	-12.3848	49 -- 67	996 -- 1013
	sGS015	-12.2452	121 -- 127	701 -- 707
	sGS016	-12.0888	3 -- 22	922 -- 944
	sGS080	-11.8611	83 -- 130	967 -- 1010
	sGS108	-11.4433	21 -- 45	1185 -- 1208
	sGS041	-11.178	30 -- 44	1161 -- 1175
	sGS019	-10.693	46 -- 62	713 -- 729
	sGS097	-10.4153	111 -- 124	412 -- 425
	sGS078	-10.3419	60 -- 79	930 -- 950
	sGS048	-10.0646	1 -- 38	142 -- 180
	sGS017	-10.0233	14 -- 25	294 -- 306
